# Supplementary material for: 1,4-Diaza­bicyclo­[2.2.2]octa­ne–trans,trans-hexa-2,4-dienedioic acid (1/1)
Source: Acta Crystallogr Sect E Struct Rep Online. 2012 Jul 4;68(Pt 8):o2344. doi: 10.1107/S160053681202942X (PMC3414279; doi:10.1107/S160053681202942X)
Supplement: Supplementary file 1 [file e-68-o2344-sup1.cif]

##############################################################################
#                                                                            #
# This CIF contains the data in a paper accepted for publication in          #
# Acta Crystallographica Section E. It conforms to the requirements of       #
# Notes for Authors for Acta Crystallographica Section E, and has been       #
# peer reviewed under the auspices of the IUCr Commission on Journals.       #
#                                                                            #
# Full details of the Crystallographic Information File format               #
# are given in the paper "The Crystallographic Information File (CIF):       #
# a New Standard Archive File for Crystallography" by S. R. Hall, F. H.      #
# Allen and I. D. Brown [Acta Cryst. (1991), A47, 655-685].                  #
#                                                                            #
# The current version of the core CIF dictionary is obtainable from          #
# ftp://ftp.iucr.org/pub/cif_core.dic.                                       #
#                                                                            #
# Software is freely available for graphical display of the structure(s)     #
# in this CIF. For information consult the CIF software page                 #
# http://www.iucr.org/resources/cif/software.                                #
#                                                                            #
# This file may be used for bona fide research purposes within the           #
# scientific community so long as proper attribution is given to the journal # 
# article from which it was obtained.                                        #
#                                                                            #
##############################################################################
data_I
_audit_creation_method     SHELXTL
_chemical_name_systematic
;
1,4-Diazabicyclo[2.2.2]octane--<i>trans</i>,<i>trans</i>-hexa-2,4-dienedioic
acid (1/1)
;
_chemical_name_common     ?
_chemical_formula_moiety     'C6 H12 N2, C6 H6 O4'
_chemical_formula_sum     'C12 H18 N2 O4'
_chemical_formula_iupac     'C6 H12 N2, C6 H6 O4'
_chemical_formula_weight     254.28
_chemical_melting_point     ?
_symmetry_cell_setting     triclinic
_symmetry_space_group_name_H-M     'P -1'
_symmetry_space_group_name_Hall     '-P 1'
loop_
    _symmetry_equiv_pos_as_xyz
    'x, y, z'
    '-x, -y, -z'
_cell_length_a     8.1547(2)
_cell_length_b     8.9321(2)
_cell_length_c     9.4028(2)
_cell_angle_alpha     86.2580(10)
_cell_angle_beta     67.3760(10)
_cell_angle_gamma     80.7190(10)
_cell_volume     623.90(2)
_cell_formula_units_Z     2
_cell_measurement_reflns_used     5075
_cell_measurement_theta_min     3.29
_cell_measurement_theta_max     28.35
_cell_measurement_temperature     173(2)
_exptl_crystal_description     plate
_exptl_crystal_colour     colourless
_exptl_crystal_size_max     0.20
_exptl_crystal_size_mid     0.12
_exptl_crystal_size_min     0.10
_exptl_crystal_density_diffrn     1.354
_exptl_crystal_density_meas     ?
_exptl_crystal_density_method     'not measured'
_exptl_crystal_F_000     272
_exptl_absorpt_coefficient_mu     0.102
_exptl_absorpt_correction_type     multi-scan
_exptl_absorpt_process_details     '(SADABS; Sheldrick, 1996)'
_exptl_absorpt_correction_T_min     0.9799
_exptl_absorpt_correction_T_max     0.9899
_exptl_special_details     ?
_diffrn_ambient_temperature     173(2)
_diffrn_radiation_type     MoK\a
_diffrn_radiation_wavelength     0.71073
_diffrn_radiation_source     'fine-focus sealed tube'
_diffrn_radiation_monochromator     graphite
_diffrn_measurement_device_type     'Bruker APEXII CCD'
_diffrn_measurement_method     '\f and \w scans'
_diffrn_detector_area_resol_mean     ?
_diffrn_reflns_number     10893
_diffrn_reflns_av_R_equivalents     0.0242
_diffrn_reflns_av_sigmaI/netI     0.0206
_diffrn_reflns_theta_min     2.31
_diffrn_reflns_theta_max     27.00
_diffrn_reflns_theta_full     27.00
_diffrn_measured_fraction_theta_max     0.997
_diffrn_measured_fraction_theta_full     0.997
_diffrn_reflns_limit_h_min     -10
_diffrn_reflns_limit_h_max     9
_diffrn_reflns_limit_k_min     -11
_diffrn_reflns_limit_k_max     11
_diffrn_reflns_limit_l_min     -12
_diffrn_reflns_limit_l_max     12
_refine_special_details
;
Refinement of <i>F</i>^2^ against ALL reflections. The weighted <i>R</i>-factor
<i>wR</i> and goodness of fit <i>S</i> are based on <i>F</i>^2^, conventional
<i>R</i>-factors <i>R</i> are based on <i>F</i>, with <i>F</i> set to zero for
negative <i>F</i>^2^. The threshold expression of <i>F</i>^2^ >
\s(<i>F</i>^2^) is used only for calculating <i>R</i>-factors(gt) <i>etc</i>.
and is not relevant to the choice of reflections for refinement.
<i>R</i>-factors based on <i>F</i>^2^ are statistically about twice as large
as those based on <i>F</i>, and <i>R</i>- factors based on ALL data will be
even larger.
;
_reflns_number_total     2719
_reflns_number_gt     2382
_reflns_threshold_expression     I>2\s(I)
_refine_ls_structure_factor_coef     Fsqd
_refine_ls_matrix_type     full
_refine_ls_R_factor_all     0.0500
_refine_ls_R_factor_gt     0.0445
_refine_ls_wR_factor_gt     0.1203
_refine_ls_wR_factor_ref     0.1250
_refine_ls_goodness_of_fit_ref     1.062
_refine_ls_restrained_S_all     1.062
_refine_ls_number_reflns     2719
_refine_ls_number_parameters     163
_refine_ls_number_restraints     0
_refine_ls_hydrogen_treatment     constr
_refine_ls_weighting_scheme     calc
_refine_ls_weighting_details
         'calc w=1/[\s^2^(Fo^2^)+(0.0641P)^2^+0.2432P] where P=(Fo^2^+2Fc^2^)/3'
_atom_sites_solution_hydrogens     geom
_atom_sites_solution_primary     direct
_atom_sites_solution_secondary     difmap
_refine_ls_shift/su_max     0.000
_refine_ls_shift/su_mean     0.000
_refine_diff_density_max     0.385
_refine_diff_density_min     -0.369
_refine_ls_extinction_method     none
_refine_ls_extinction_coef     ?
loop_
    _atom_type_symbol
    _atom_type_description
    _atom_type_scat_dispersion_real
    _atom_type_scat_dispersion_imag
    _atom_type_scat_source
    'C' 'C' 0.0033 0.0016
                         'International Tables Vol C Tables 4.2.6.8 and 6.1.1.4'
    'H' 'H' 0.0000 0.0000
                         'International Tables Vol C Tables 4.2.6.8 and 6.1.1.4'
    'N' 'N' 0.0061 0.0033
                         'International Tables Vol C Tables 4.2.6.8 and 6.1.1.4'
    'O' 'O' 0.0106 0.0060
                         'International Tables Vol C Tables 4.2.6.8 and 6.1.1.4'
_computing_data_collection     'APEX2 (Bruker, 2006)'
_computing_cell_refinement     'SAINT (Bruker, 2006)'
_computing_data_reduction     'SAINT (Bruker, 2006)'
_computing_structure_solution     'SHELXTL (Sheldrick, 2008)'
_computing_structure_refinement     'SHELXTL (Sheldrick, 2008)'
_computing_molecular_graphics
                     'SHELXTL (Sheldrick, 2008) and DIAMOND (Brandenburg, 1998)'
_computing_publication_material     'SHELXTL (Sheldrick, 2008)'
loop_
    _atom_site_type_symbol
    _atom_site_label
    _atom_site_fract_x
    _atom_site_fract_y
    _atom_site_fract_z
    _atom_site_U_iso_or_equiv
    _atom_site_adp_type
    _atom_site_calc_flag
    _atom_site_refinement_flags
    _atom_site_occupancy
    _atom_site_symmetry_multiplicity
    _atom_site_disorder_assembly
    _atom_site_disorder_group
    O O1 0.76168(14) 0.35311(12) 0.48540(14) 0.0383(3) Uani d . 1 1 . .
    H H1 0.8660 0.3185 0.4255 0.046 Uiso calc R 1 1 . .
    O O2 0.70091(14) 0.13027(12) 0.44151(14) 0.0356(3) Uani d . 1 1 . .
    O O3 -0.25828(14) 0.13485(13) 0.96677(14) 0.0384(3) Uani d . 1 1 . .
    H H3 -0.3611 0.1718 1.0276 0.046 Uiso calc R 1 1 . .
    O O4 -0.20125(14) 0.37072(12) 0.96904(14) 0.0370(3) Uani d . 1 1 . .
    C C1 0.65577(17) 0.25426(15) 0.50280(15) 0.0231(3) Uani d . 1 1 . .
    C C2 0.46734(18) 0.30803(16) 0.60830(16) 0.0253(3) Uani d . 1 1 . .
    H H2 0.4375 0.4100 0.6432 0.030 Uiso calc R 1 1 . .
    C C3 0.33925(17) 0.22026(15) 0.65586(15) 0.0221(3) Uani d . 1 1 . .
    H H3A 0.3679 0.1191 0.6190 0.027 Uiso calc R 1 1 . .
    C C4 0.15787(17) 0.27194(16) 0.76141(15) 0.0234(3) Uani d . 1 1 . .
    H H4 0.1279 0.3750 0.7929 0.028 Uiso calc R 1 1 . .
    C C5 0.03082(18) 0.18318(16) 0.81672(16) 0.0257(3) Uani d . 1 1 . .
    H H5 0.0598 0.0800 0.7857 0.031 Uiso calc R 1 1 . .
    C C6 -0.15544(18) 0.23910(16) 0.92551(16) 0.0250(3) Uani d . 1 1 . .
    N N1 1.08788(14) 0.27644(12) 0.31399(13) 0.0215(3) Uani d . 1 1 . .
    N N2 1.41841(14) 0.22012(13) 0.14620(13) 0.0230(3) Uani d . 1 1 . .
    C C7 1.11006(18) 0.27117(17) 0.15051(16) 0.0261(3) Uani d . 1 1 . .
    H H7A 1.0583 0.3700 0.1199 0.031 Uiso calc R 1 1 . .
    H H7B 1.0455 0.1919 0.1366 0.031 Uiso calc R 1 1 . .
    C C8 1.31022(19) 0.23589(17) 0.04914(16) 0.0279(3) Uani d . 1 1 . .
    H H8A 1.3332 0.1406 -0.0081 0.033 Uiso calc R 1 1 . .
    H H8B 1.3454 0.3187 -0.0267 0.033 Uiso calc R 1 1 . .
    C C9 1.18363(18) 0.39594(16) 0.33479(16) 0.0252(3) Uani d . 1 1 . .
    H H9A 1.1706 0.3982 0.4438 0.030 Uiso calc R 1 1 . .
    H H9B 1.1302 0.4963 0.3087 0.030 Uiso calc R 1 1 . .
    C C10 1.38327(18) 0.36395(16) 0.23055(17) 0.0273(3) Uani d . 1 1 . .
    H H10A 1.4159 0.4484 0.1563 0.033 Uiso calc R 1 1 . .
    H H10B 1.4575 0.3558 0.2936 0.033 Uiso calc R 1 1 . .
    C C11 1.16529(18) 0.12776(15) 0.35852(16) 0.0252(3) Uani d . 1 1 . .
    H H11A 1.1041 0.0467 0.3432 0.030 Uiso calc R 1 1 . .
    H H11B 1.1471 0.1290 0.4688 0.030 Uiso calc R 1 1 . .
    C C12 1.36674(19) 0.09588(16) 0.25949(17) 0.0274(3) Uani d . 1 1 . .
    H H12A 1.4366 0.0877 0.3263 0.033 Uiso calc R 1 1 . .
    H H12B 1.3943 -0.0016 0.2047 0.033 Uiso calc R 1 1 . .
loop_
    _atom_site_aniso_label
    _atom_site_aniso_U_11
    _atom_site_aniso_U_22
    _atom_site_aniso_U_33
    _atom_site_aniso_U_12
    _atom_site_aniso_U_13
    _atom_site_aniso_U_23
    O1 0.0164(5) 0.0337(6) 0.0531(7) -0.0076(4) 0.0034(5) -0.0147(5)
    O2 0.0232(5) 0.0290(5) 0.0455(7) -0.0053(4) -0.0009(5) -0.0109(5)
    O3 0.0190(5) 0.0351(6) 0.0470(7) -0.0081(4) 0.0059(5) -0.0094(5)
    O4 0.0240(5) 0.0287(6) 0.0456(7) -0.0033(4) 0.0006(5) -0.0012(5)
    C1 0.0176(6) 0.0246(7) 0.0252(7) -0.0034(5) -0.0058(5) -0.0002(5)
    C2 0.0195(7) 0.0242(6) 0.0289(7) -0.0022(5) -0.0056(5) -0.0027(5)
    C3 0.0177(6) 0.0254(6) 0.0218(6) -0.0017(5) -0.0065(5) -0.0001(5)
    C4 0.0178(6) 0.0272(7) 0.0235(6) -0.0019(5) -0.0067(5) 0.0001(5)
    C5 0.0191(7) 0.0291(7) 0.0256(7) -0.0029(5) -0.0047(5) -0.0024(5)
    C6 0.0179(6) 0.0302(7) 0.0243(7) -0.0040(5) -0.0052(5) 0.0016(5)
    N1 0.0163(5) 0.0238(6) 0.0222(6) -0.0039(4) -0.0041(4) -0.0029(4)
    N2 0.0168(5) 0.0262(6) 0.0222(6) -0.0035(4) -0.0030(4) -0.0017(4)
    C7 0.0216(7) 0.0325(7) 0.0252(7) -0.0033(5) -0.0101(5) -0.0015(5)
    C8 0.0245(7) 0.0358(8) 0.0206(6) -0.0039(6) -0.0054(5) -0.0026(5)
    C9 0.0201(6) 0.0252(7) 0.0273(7) -0.0042(5) -0.0043(5) -0.0066(5)
    C10 0.0197(6) 0.0287(7) 0.0320(7) -0.0079(5) -0.0055(6) -0.0052(6)
    C11 0.0218(7) 0.0260(7) 0.0246(7) -0.0059(5) -0.0049(5) 0.0024(5)
    C12 0.0229(7) 0.0245(7) 0.0295(7) -0.0007(5) -0.0057(6) 0.0024(5)
_geom_special_details
;
All e.s.d.'s (except the e.s.d. in the dihedral angle between two l.s. planes)
are estimated using the full covariance matrix. The cell e.s.d.'s are taken
into account individually in the estimation of e.s.d.'s in distances, angles
and torsion angles; correlations between e.s.d.'s in cell parameters are only
used when they are defined by crystal symmetry. An approximate (isotropic)
treatment of cell e.s.d.'s is used for estimating e.s.d.'s involving l.s.
planes.
;
loop_
    _geom_bond_atom_site_label_1
    _geom_bond_atom_site_label_2
    _geom_bond_site_symmetry_2
    _geom_bond_distance
    _geom_bond_publ_flag
    O1 C1 . 1.2925(16) ?
    O1 H1 . 0.8400 ?
    O2 C1 . 1.2177(17) ?
    O3 C6 . 1.2944(17) ?
    O3 H3 . 0.8400 ?
    O4 C6 . 1.2217(18) ?
    C1 C2 . 1.4924(18) ?
    C2 C3 . 1.3284(19) ?
    C2 H2 . 0.9500 ?
    C3 C4 . 1.4477(18) ?
    C3 H3A . 0.9500 ?
    C4 C5 . 1.3301(19) ?
    C4 H4 . 0.9500 ?
    C5 C6 . 1.4931(18) ?
    C5 H5 . 0.9500 ?
    N1 C7 . 1.4800(17) ?
    N1 C11 . 1.4825(17) ?
    N1 C9 . 1.4835(16) ?
    N2 C8 . 1.4812(18) ?
    N2 C12 . 1.4815(18) ?
    N2 C10 . 1.4836(17) ?
    C7 C8 . 1.5324(18) ?
    C7 H7A . 0.9900 ?
    C7 H7B . 0.9900 ?
    C8 H8A . 0.9900 ?
    C8 H8B . 0.9900 ?
    C9 C10 . 1.5335(18) ?
    C9 H9A . 0.9900 ?
    C9 H9B . 0.9900 ?
    C10 H10A . 0.9900 ?
    C10 H10B . 0.9900 ?
    C11 C12 . 1.5342(18) ?
    C11 H11A . 0.9900 ?
    C11 H11B . 0.9900 ?
    C12 H12A . 0.9900 ?
    C12 H12B . 0.9900 ?
loop_
    _geom_angle_atom_site_label_1
    _geom_angle_atom_site_label_2
    _geom_angle_atom_site_label_3
    _geom_angle_site_symmetry_1
    _geom_angle_site_symmetry_3
    _geom_angle
    _geom_angle_publ_flag
    C1 O1 H1 . . 109.5 ?
    C6 O3 H3 . . 109.5 ?
    O2 C1 O1 . . 125.03(13) ?
    O2 C1 C2 . . 122.44(12) ?
    O1 C1 C2 . . 112.53(12) ?
    C3 C2 C1 . . 123.21(12) ?
    C3 C2 H2 . . 118.4 ?
    C1 C2 H2 . . 118.4 ?
    C2 C3 C4 . . 122.93(13) ?
    C2 C3 H3A . . 118.5 ?
    C4 C3 H3A . . 118.5 ?
    C5 C4 C3 . . 123.67(13) ?
    C5 C4 H4 . . 118.2 ?
    C3 C4 H4 . . 118.2 ?
    C4 C5 C6 . . 122.70(13) ?
    C4 C5 H5 . . 118.7 ?
    C6 C5 H5 . . 118.7 ?
    O4 C6 O3 . . 125.06(13) ?
    O4 C6 C5 . . 121.79(12) ?
    O3 C6 C5 . . 113.15(12) ?
    C7 N1 C11 . . 109.23(10) ?
    C7 N1 C9 . . 109.70(11) ?
    C11 N1 C9 . . 108.99(10) ?
    C8 N2 C12 . . 109.88(11) ?
    C8 N2 C10 . . 109.04(11) ?
    C12 N2 C10 . . 108.85(11) ?
    N1 C7 C8 . . 109.49(11) ?
    N1 C7 H7A . . 109.8 ?
    C8 C7 H7A . . 109.8 ?
    N1 C7 H7B . . 109.8 ?
    C8 C7 H7B . . 109.8 ?
    H7A C7 H7B . . 108.2 ?
    N2 C8 C7 . . 109.89(11) ?
    N2 C8 H8A . . 109.7 ?
    C7 C8 H8A . . 109.7 ?
    N2 C8 H8B . . 109.7 ?
    C7 C8 H8B . . 109.7 ?
    H8A C8 H8B . . 108.2 ?
    N1 C9 C10 . . 109.92(10) ?
    N1 C9 H9A . . 109.7 ?
    C10 C9 H9A . . 109.7 ?
    N1 C9 H9B . . 109.7 ?
    C10 C9 H9B . . 109.7 ?
    H9A C9 H9B . . 108.2 ?
    N2 C10 C9 . . 109.32(10) ?
    N2 C10 H10A . . 109.8 ?
    C9 C10 H10A . . 109.8 ?
    N2 C10 H10B . . 109.8 ?
    C9 C10 H10B . . 109.8 ?
    H10A C10 H10B . . 108.3 ?
    N1 C11 C12 . . 109.41(10) ?
    N1 C11 H11A . . 109.8 ?
    C12 C11 H11A . . 109.8 ?
    N1 C11 H11B . . 109.8 ?
    C12 C11 H11B . . 109.8 ?
    H11A C11 H11B . . 108.2 ?
    N2 C12 C11 . . 109.83(11) ?
    N2 C12 H12A . . 109.7 ?
    C11 C12 H12A . . 109.7 ?
    N2 C12 H12B . . 109.7 ?
    C11 C12 H12B . . 109.7 ?
    H12A C12 H12B . . 108.2 ?
loop_
    _geom_torsion_atom_site_label_1
    _geom_torsion_atom_site_label_2
    _geom_torsion_atom_site_label_3
    _geom_torsion_atom_site_label_4
    _geom_torsion_site_symmetry_1
    _geom_torsion_site_symmetry_2
    _geom_torsion_site_symmetry_3
    _geom_torsion_site_symmetry_4
    _geom_torsion
    _geom_torsion_publ_flag
    O2 C1 C2 C3 . . . . 7.1(2) ?
    O1 C1 C2 C3 . . . . -172.87(14) ?
    C1 C2 C3 C4 . . . . 178.33(12) ?
    C2 C3 C4 C5 . . . . -176.16(14) ?
    C3 C4 C5 C6 . . . . -179.99(12) ?
    C4 C5 C6 O4 . . . . 0.4(2) ?
    C4 C5 C6 O3 . . . . -179.44(13) ?
    C11 N1 C7 C8 . . . . -59.61(14) ?
    C9 N1 C7 C8 . . . . 59.80(14) ?
    C12 N2 C8 C7 . . . . 59.59(14) ?
    C10 N2 C8 C7 . . . . -59.64(14) ?
    N1 C7 C8 N2 . . . . -0.71(16) ?
    C7 N1 C9 C10 . . . . -58.31(14) ?
    C11 N1 C9 C10 . . . . 61.24(14) ?
    C8 N2 C10 C9 . . . . 61.06(14) ?
    C12 N2 C10 C9 . . . . -58.81(14) ?
    N1 C9 C10 N2 . . . . -2.11(16) ?
    C7 N1 C11 C12 . . . . 61.50(14) ?
    C9 N1 C11 C12 . . . . -58.35(14) ?
    C8 N2 C12 C11 . . . . -57.63(14) ?
    C10 N2 C12 C11 . . . . 61.71(14) ?
    N1 C11 C12 N2 . . . . -2.54(15) ?
loop_
    _geom_hbond_atom_site_label_D
    _geom_hbond_atom_site_label_H
    _geom_hbond_atom_site_label_A
    _geom_hbond_site_symmetry_A
    _geom_hbond_distance_DH
    _geom_hbond_distance_HA
    _geom_hbond_distance_DA
    _geom_hbond_angle_DHA
    _geom_hbond_publ_flag
    O1 H1 N1 . 0.84 1.70 2.5299(14) 169.6 y
    O3 H3 N2 1_356 0.84 1.71 2.5447(15) 170.4 y
    C3 H3A O2 2_656 0.95 2.53 3.4182(17) 155.2 y
    C8 H8A O3 2_656 0.99 2.60 3.4255(18) 141.0 y
    C9 H9A O1 2_766 0.99 2.56 3.0789(17) 112.5 y
_iucr_refine_instructions_details
;
TITL BDDCAdabco in P-1
CELL 0.71073   8.1547   8.9321   9.4028  86.258  67.376  80.719
ZERR    2.00   0.0002   0.0002   0.0002   0.001   0.001   0.001
LATT  1
SFAC C H N O
UNIT 24 36 4 8
TEMP -100
SIZE 0.10 0.12 0.20
omit -4 54
L.S. 4
ACTA
EQIV $1 -2+x, y, 1+z
EQIV $2 1-x, -y, 1-z
EQIV $3 2-x, 1-y, 1-z
EQIV $4 1-x, 1-y, 1-z
HTAB O1 N1
HTAB O3 N2_$1
HTAB C3 O2_$2
HTAB C8 O3_$2
HTAB C9 O1_$3
HTAB C9 O4_$4
HTAB C12 O3_$2
MPLA 10 O1 O2 C1 C2 C3 C4 C5 C6 O3 O4
BOND $H
CONF
FMAP 2
PLAN 20
WGHT    0.064100    0.243200
FVAR       0.29085
O1    4    0.761684    0.353106    0.485396    11.00000    0.01637    0.03372 =
         0.05314   -0.01468    0.00338   -0.00758
AFIX  83
H1    2    0.865984    0.318476    0.425503    11.00000   -1.20000
AFIX   0
O2    4    0.700909    0.130270    0.441512    11.00000    0.02318    0.02899 =
         0.04552   -0.01091   -0.00092   -0.00529
O3    4   -0.258279    0.134848    0.966767    11.00000    0.01896    0.03512 =
         0.04704   -0.00942    0.00594   -0.00810
AFIX  83
H3    2   -0.361091    0.171848    1.027587    11.00000   -1.20000
AFIX   0
O4    4   -0.201251    0.370720    0.969035    11.00000    0.02401    0.02872 =
         0.04560   -0.00119    0.00059   -0.00330
C1    1    0.655768    0.254263    0.502803    11.00000    0.01764    0.02463 =
         0.02518   -0.00016   -0.00582   -0.00344
C2    1    0.467337    0.308033    0.608304    11.00000    0.01955    0.02419 =
         0.02885   -0.00267   -0.00561   -0.00223
AFIX  43
H2    2    0.437534    0.410015    0.643157    11.00000   -1.20000
AFIX   0
C3    1    0.339249    0.220258    0.655857    11.00000    0.01768    0.02536 =
         0.02185   -0.00008   -0.00655   -0.00165
AFIX  43
H3A   2    0.367947    0.119058    0.618950    11.00000   -1.20000
AFIX   0
C4    1    0.157875    0.271937    0.761413    11.00000    0.01781    0.02723 =
         0.02354    0.00007   -0.00673   -0.00190
AFIX  43
H4    2    0.127932    0.375008    0.792938    11.00000   -1.20000
AFIX   0
C5    1    0.030817    0.183176    0.816723    11.00000    0.01911    0.02912 =
         0.02563   -0.00235   -0.00470   -0.00288
AFIX  43
H5    2    0.059760    0.079960    0.785740    11.00000   -1.20000
AFIX   0
C6    1   -0.155439    0.239103    0.925511    11.00000    0.01790    0.03018 =
         0.02425    0.00165   -0.00525   -0.00398
N1    3    1.087885    0.276437    0.313986    11.00000    0.01633    0.02379 =
         0.02217   -0.00293   -0.00410   -0.00390
N2    3    1.418415    0.220118    0.146205    11.00000    0.01677    0.02624 =
         0.02221   -0.00169   -0.00304   -0.00350
C7    1    1.110064    0.271168    0.150510    11.00000    0.02162    0.03255 =
         0.02518   -0.00151   -0.01007   -0.00330
AFIX  23
H7A   2    1.058347    0.369979    0.119864    11.00000   -1.20000
H7B   2    1.045539    0.191918    0.136618    11.00000   -1.20000
AFIX   0
C8    1    1.310220    0.235895    0.049140    11.00000    0.02448    0.03582 =
         0.02061   -0.00260   -0.00544   -0.00389
AFIX  23
H8A   2    1.333218    0.140607   -0.008119    11.00000   -1.20000
H8B   2    1.345421    0.318682   -0.026722    11.00000   -1.20000
AFIX   0
C9    1    1.183631    0.395936    0.334787    11.00000    0.02007    0.02525 =
         0.02727   -0.00658   -0.00433   -0.00422
AFIX  23
H9A   2    1.170626    0.398169    0.443769    11.00000   -1.20000
H9B   2    1.130249    0.496260    0.308731    11.00000   -1.20000
AFIX   0
C10   1    1.383269    0.363951    0.230546    11.00000    0.01967    0.02872 =
         0.03198   -0.00523   -0.00552   -0.00790
AFIX  23
H10A  2    1.415854    0.448389    0.156291    11.00000   -1.20000
H10B  2    1.457493    0.355829    0.293642    11.00000   -1.20000
AFIX   0
C11   1    1.165293    0.127762    0.358520    11.00000    0.02177    0.02600 =
         0.02459    0.00240   -0.00490   -0.00586
AFIX  23
H11A  2    1.104068    0.046670    0.343219    11.00000   -1.20000
H11B  2    1.147095    0.129012    0.468806    11.00000   -1.20000
AFIX   0
C12   1    1.366740    0.095884    0.259486    11.00000    0.02285    0.02452 =
         0.02945    0.00241   -0.00567   -0.00073
AFIX  23
H12A  2    1.436603    0.087667    0.326274    11.00000   -1.20000
H12B  2    1.394280   -0.001595    0.204731    11.00000   -1.20000
HKLF 4
REM  BDDCAdabco in P-1
REM R1 =  0.0445 for   2382 Fo > 4sig(Fo)  and  0.0500 for all   2719 data
REM    163 parameters refined using      0 restraints
END
;
data_global
_journal_date_recd_electronic     2012-06-26
_journal_date_accepted     2012-06-28
_journal_name_full     'Acta Crystallographica, Section E'
_journal_year     2012
_journal_volume     68
_journal_issue      8
_journal_page_first     o2344
_journal_page_last     o2344
_journal_paper_category     QO
_journal_paper_doi     10.1107/S160053681202942X
_journal_coeditor_code     WN2482
_publ_contact_author_name     'Ki-Min Park'
_publ_contact_author_address
;
Department of Chemistry
Gyeongsang National University
Jinju 660-701
Republic of Korea
;
_publ_contact_author_email
;
kmpark@gnu.ac.kr
;
_publ_contact_author_fax     +82-55-753-7614
_publ_contact_author_phone     +82-55-772-1483
_publ_section_title
;
1,4-Diazabicyclo[2.2.2]octane--<i>trans</i>,<i>trans</i>-hexa-2,4-dienedioic
acid (1/1)
;
loop_
    _publ_author_name
    _publ_author_footnote
    _publ_author_address
    'Moon, Suk-Hee' .
;
Department of Food & Nutrition, Kyungnam College of Information and Technology,
Busan 617-701, Republic of Korea
;
    'Park, Ki-Min' .
;
Department of Chemistry and Research Institute of Natural Sciences
Gyeongsang National University,
Jinju 660-701, Republic of Korea
;
