# Supplementary material for: 1,4-Diaza­bicyclo­[2.2.2]octa­ne–trans,trans-hexa-2,4-dienedioic acid (1/1)
Source: Acta Crystallogr Sect E Struct Rep Online. 2012 Jul 4;68(Pt 8):o2344. doi: 10.1107/S160053681202942X (PMC3414279; doi:10.1107/S160053681202942X)
Supplement: Supplementary file 2 [file e-68-o2344-Isup2.hkl]

# 
# h,k,l, Fc-squared, Fo-squared, sigma(Fo-squared) and status flag 
# 
data_I
_shelx_title ' BDDCAdabco in P-1' 
_shelx_refln_list_code          4 
_shelx_F_calc_maximum      116.34 
_exptl_crystal_F_000       272.00 
_reflns_d_resolution_high  0.7828 
 
loop_ 
 _symmetry_equiv_pos_as_xyz 
 'x, y, z' 
 '-x, -y, -z' 
 
_cell_length_a     8.1547 
_cell_length_b     8.9321 
_cell_length_c     9.4028 
_cell_angle_alpha  86.258 
_cell_angle_beta   67.376 
_cell_angle_gamma  80.719 
 
_shelx_F_squared_multiplier     1.000 
 
loop_ 
 _refln_index_h 
 _refln_index_k 
 _refln_index_l 
 _refln_F_squared_calc 
 _refln_F_squared_meas 
 _refln_F_squared_sigma 
 _refln_observed_status 
   1   0   0        1.05        1.30      0.17 o 
   2   0   0     1977.70     1929.96     35.51 o 
   3   0   0        8.36       11.03      1.30 o 
   4   0   0      225.59      220.36      4.84 o 
   5   0   0        9.89       10.45      0.79 o 
   6   0   0       26.68       37.05      1.40 o 
   8   0   0        1.83        2.72      0.35 o 
   9   0   0        1.28        2.01      0.35 o 
  -9   1   0       25.21       22.34      1.06 o 
  -8   1   0        2.68        3.19      0.35 o 
  -7   1   0      118.33       97.88      1.75 o 
  -6   1   0        0.00        0.05      0.10 o 
  -5   1   0      243.84      257.11      8.63 o 
  -4   1   0        0.57        1.42      0.59 o 
  -3   1   0     6618.73     7161.21    188.90 o 
  -2   1   0        0.16        0.17      0.10 o 
  -1   1   0      123.01      102.87      2.19 o 
   0   1   0       10.43       10.34      0.18 o 
   1   1   0      672.10      675.76      9.43 o 
   2   1   0        1.31        1.04      0.09 o 
   3   1   0     1167.42     1241.78     19.50 o 
   4   1   0        4.60        6.05      0.72 o 
   5   1   0        5.23        1.66      0.38 o 
   6   1   0       11.98       12.30      0.81 o 
   7   1   0        1.84        4.15      0.39 o 
   8   1   0        0.03        0.30      0.22 o 
   9   1   0        0.35        0.12      0.35 o 
  -9   2   0        1.42        1.31      0.33 o 
  -8   2   0        0.20        0.00      0.35 o 
  -7   2   0        0.00       -0.47      0.24 o 
  -6   2   0       86.20      100.48      1.85 o 
  -5   2   0       28.32       25.58      1.19 o 
  -4   2   0        8.80       13.45      0.50 o 
  -3   2   0       10.85       11.54      0.39 o 
  -2   2   0      116.19       91.51      2.19 o 
  -1   2   0       16.26       13.94      0.22 o 
   0   2   0     8110.71     7027.85     75.51 o 
   1   2   0       17.90       16.90      0.26 o 
   2   2   0       45.58       59.56      0.86 o 
   3   2   0        3.73        3.75      0.33 o 
   4   2   0      509.09      440.35      5.39 o 
   5   2   0      121.42      114.21      1.79 o 
   6   2   0      364.48      384.39      4.89 o 
   7   2   0       22.77       19.81      0.78 o 
   8   2   0       26.97       25.83      1.06 o 
   9   2   0       29.67       39.21      3.07 o 
  -8   3   0       20.15       24.82      1.30 o 
  -7   3   0       38.37       32.86      1.54 o 
  -6   3   0       29.04       26.13      1.18 o 
  -5   3   0       94.57       76.96      2.48 o 
  -4   3   0      121.97      111.63      3.25 o 
  -3   3   0      250.00      241.10      3.32 o 
  -2   3   0        0.12        0.21      0.09 o 
  -1   3   0      240.13      268.37      3.62 o 
   0   3   0        3.41        4.15      0.19 o 
   1   3   0      428.92      482.21      4.31 o 
   2   3   0       39.11       37.99      0.47 o 
   3   3   0     1116.91     1080.11     16.03 o 
   4   3   0      104.79      101.50      1.86 o 
   5   3   0      570.53      556.99      6.85 o 
   6   3   0      246.90      222.52      4.04 o 
   7   3   0      204.30      208.16      4.60 o 
   8   3   0        0.00        0.52      0.41 o 
   9   3   0        5.11        7.86      0.74 o 
  -8   4   0       30.28       31.25      1.95 o 
  -7   4   0        0.10        0.03      0.28 o 
  -6   4   0        7.24        8.99      0.59 o 
  -5   4   0      204.83      194.15      4.09 o 
  -4   4   0      290.25      291.18      9.28 o 
  -3   4   0      100.69      103.83      1.71 o 
  -2   4   0      847.81      885.69     13.26 o 
  -1   4   0        3.94        4.57      0.21 o 
   0   4   0      355.52      325.32      3.65 o 
   1   4   0       21.51       21.79      0.39 o 
   2   4   0      614.63      651.41      5.57 o 
   3   4   0       22.06       21.93      0.48 o 
   4   4   0      551.47      577.53      5.73 o 
   5   4   0      117.85      116.48      1.76 o 
   6   4   0      143.75      146.21      2.49 o 
   7   4   0       51.69       49.59      1.33 o 
   8   4   0        0.00       -0.14      0.40 o 
   9   4   0       20.91       23.89      1.77 o 
  -7   5   0       23.20       27.73      1.21 o 
  -6   5   0        7.11        6.36      0.62 o 
  -5   5   0      397.39      385.16      7.78 o 
  -4   5   0       43.12       39.78      1.41 o 
  -3   5   0       72.62       76.37      2.12 o 
  -2   5   0        1.86        2.01      0.29 o 
  -1   5   0      521.25      535.64      5.86 o 
   0   5   0        7.56       13.58      0.55 o 
   1   5   0      626.93      677.65      5.85 o 
   2   5   0        6.82        7.91      0.29 o 
   3   5   0      287.73      276.66      3.17 o 
   4   5   0        7.75        8.45      0.38 o 
   5   5   0        5.05        2.27      0.32 o 
   6   5   0       75.24       75.36      1.85 o 
   7   5   0       42.85       47.54      1.40 o 
   8   5   0        1.58        2.01      0.45 o 
   9   5   0       39.06       52.89      1.60 o 
  -7   6   0        0.36        0.40      0.39 o 
  -6   6   0       28.79       30.72      2.84 o 
  -5   6   0       18.27       16.59      0.99 o 
  -4   6   0      583.33      583.52     18.26 o 
  -3   6   0        5.42        6.47      0.65 o 
  -2   6   0      301.13      309.86      7.78 o 
  -1   6   0        0.30        0.63      0.18 o 
   0   6   0      110.00      167.71      2.57 o 
   1   6   0        1.96        2.01      0.21 o 
   2   6   0      613.16      590.40      5.47 o 
   3   6   0       12.45       12.73      0.45 o 
   4   6   0       34.15       37.55      0.89 o 
   5   6   0        0.00        0.29      0.29 o 
   6   6   0       50.97       48.33      1.51 o 
   7   6   0        0.02        0.24      0.34 o 
   8   6   0        6.82        8.13      0.68 o 
  -6   7   0        0.33        0.72      0.54 o 
  -5   7   0       18.57       22.40      1.28 o 
  -4   7   0        6.92        6.33      0.74 o 
  -3   7   0       61.78       51.31      1.90 o 
  -2   7   0        1.77        0.93      0.36 o 
  -1   7   0       23.30       14.07      0.53 o 
   1   7   0      119.19      119.72      1.44 o 
   2   7   0        9.32       10.08      0.45 o 
   3   7   0        0.85        2.54      0.29 o 
   4   7   0        2.97        2.02      0.36 o 
   5   7   0      369.94      319.94      6.95 o 
   6   7   0        2.81        2.42      0.51 o 
   7   7   0        0.89        1.31      0.43 o 
   8   7   0        0.36       -0.03      0.39 o 
  -5   8   0        4.06        3.09      0.74 o 
  -4   8   0       86.42       84.57      2.81 o 
  -3   8   0        6.42        6.95      1.42 o 
  -2   8   0        6.26        3.53      0.46 o 
  -1   8   0        5.16        5.65      0.44 o 
   0   8   0      423.84      427.16      5.15 o 
   1   8   0        0.07       -0.12      0.21 o 
   2   8   0     1478.75     1440.98     14.61 o 
   3   8   0        0.05        0.20      0.23 o 
   4   8   0        0.33       -0.13      0.24 o 
   5   8   0        0.63        0.53      0.40 o 
   6   8   0       18.72       13.81      0.96 o 
   7   8   0        0.09        0.44      0.59 o 
  -4   9   0        0.27       -0.50      0.50 o 
  -3   9   0       80.64       78.74      3.34 o 
  -2   9   0        0.15        0.54      0.38 o 
  -1   9   0      341.28      334.93      4.92 o 
   0   9   0        1.03        1.04      0.33 o 
   1   9   0        0.48       -0.06      0.29 o 
   2   9   0       28.96       27.44      0.94 o 
   3   9   0        0.67        1.80      0.34 o 
   4   9   0        1.33        1.34      0.41 o 
   5   9   0       32.08       29.10      2.53 o 
   6   9   0        2.58        1.95      0.82 o 
  -3  10   0        9.09        9.24      0.97 o 
  -2  10   0        0.23       -0.03      0.38 o 
  -1  10   0        6.25        8.60      0.75 o 
   0  10   0        6.16        6.90      0.66 o 
   1  10   0        0.45        0.69      0.48 o 
   2  10   0      142.97      143.40      2.88 o 
   3  10   0        0.75        0.37      0.42 o 
   4  10   0       24.70       27.13      1.62 o 
   5  10   0        7.13        6.33      0.80 o 
  -1  11   0       72.40       67.49      1.94 o 
   0  11   0        0.36        0.74      0.48 o 
   1  11   0        0.42        0.30      0.48 o 
   2  11   0        9.27        9.65      0.80 o 
   3  11   0        3.50        3.68      0.66 o 
  -3 -11   1        1.81        1.65      0.49 o 
  -2 -11   1       24.64       23.23      1.33 o 
  -1 -11   1       37.07       38.55      1.44 o 
   0 -11   1       10.09        8.53      0.86 o 
   1 -11   1        4.61        4.20      0.71 o 
  -5 -10   1        2.03        4.62      0.92 o 
  -4 -10   1        2.24        1.68      0.49 o 
  -3 -10   1        2.94        2.04      0.43 o 
  -2 -10   1        0.47        0.24      0.53 o 
  -1 -10   1        2.05        1.44      0.46 o 
   0 -10   1        4.59        4.87      0.58 o 
   1 -10   1        0.03       -0.03      0.37 o 
   2 -10   1        6.46        6.08      0.87 o 
   3 -10   1        1.33        0.12      0.56 o 
  -6  -9   1        3.31        4.62      0.73 o 
  -5  -9   1        1.40        1.20      0.50 o 
  -4  -9   1       93.80       94.38      2.28 o 
  -3  -9   1        1.68        1.63      0.33 o 
  -2  -9   1       84.30       87.92      1.62 o 
  -1  -9   1       11.74       11.45      0.78 o 
   0  -9   1        5.88        5.80      0.55 o 
   1  -9   1        0.27        0.54      0.31 o 
   2  -9   1        0.06       -0.07      0.35 o 
   3  -9   1        1.19        3.06      0.75 o 
   4  -9   1       55.01       53.02      1.91 o 
  -7  -8   1       12.57       13.78      1.00 o 
  -6  -8   1        1.46        0.91      0.44 o 
  -5  -8   1        0.97        0.98      0.43 o 
  -4  -8   1        5.77        6.11      0.61 o 
  -3  -8   1       41.48       43.84      0.95 o 
  -2  -8   1        0.01       -0.04      0.23 o 
  -1  -8   1      256.94      246.36      3.07 o 
   0  -8   1        0.40        0.01      0.25 o 
   1  -8   1        2.58        2.22      0.32 o 
   2  -8   1        8.12        5.35      0.39 o 
   3  -8   1       94.39       84.79      2.31 o 
   4  -8   1       34.31       33.20      1.39 o 
   5  -8   1       82.12       87.50      2.75 o 
  -7  -7   1        0.17       -0.30      0.38 o 
  -6  -7   1      145.41      143.61      3.24 o 
  -5  -7   1        2.88        2.60      0.73 o 
  -4  -7   1      391.23      351.51      5.49 o 
  -3  -7   1        1.64        1.92      0.27 o 
  -2  -7   1       63.79       64.60      1.14 o 
  -1  -7   1        7.34        5.80      0.34 o 
   0  -7   1      278.71      282.37      2.94 o 
   1  -7   1       19.35       18.36      0.58 o 
   2  -7   1        9.20        8.07      0.43 o 
   3  -7   1        0.43        0.99      0.38 o 
   4  -7   1       64.48       62.32      5.50 o 
   5  -7   1        5.62        6.08      1.36 o 
   6  -7   1        1.01        1.35      0.54 o 
  -8  -6   1        0.01        0.03      0.41 o 
  -7  -6   1        7.47        7.88      0.69 o 
  -6  -6   1        0.19        0.44      0.34 o 
  -5  -6   1        7.44        5.44      0.52 o 
  -4  -6   1        0.24        0.08      0.22 o 
  -3  -6   1       19.14       19.80      0.60 o 
  -2  -6   1        9.19        8.45      0.39 o 
  -1  -6   1      215.16      223.13      2.25 o 
   0  -6   1       27.97       35.00      0.65 o 
   1  -6   1       23.46       33.14      0.64 o 
   2  -6   1        5.39        4.41      0.29 o 
   3  -6   1       74.00       70.48      1.73 o 
   4  -6   1        0.15        0.35      0.33 o 
   5  -6   1      278.50      257.05      5.74 o 
   6  -6   1        0.37        0.30      0.42 o 
   7  -6   1       19.75       18.90      1.54 o 
  -8  -5   1        0.79        2.15      0.46 o 
  -7  -5   1        2.28        1.92      0.61 o 
  -6  -5   1       82.17       81.70      1.80 o 
  -5  -5   1        0.27        0.47      0.23 o 
  -4  -5   1       24.83       20.34      0.64 o 
  -3  -5   1       17.54       17.13      0.53 o 
  -2  -5   1      146.73      150.06      1.76 o 
  -1  -5   1       14.75       19.54      0.47 o 
   0  -5   1      173.70      192.02      2.00 o 
   1  -5   1       30.91       34.39      0.62 o 
   2  -5   1       92.84      107.16      1.41 o 
   3  -5   1       22.45       21.71      0.81 o 
   4  -5   1      130.85      132.56      3.25 o 
   5  -5   1       41.96       40.85      1.50 o 
   6  -5   1        6.13        6.94      0.67 o 
   7  -5   1        0.98        1.84      0.45 o 
   8  -5   1       66.47       77.14      3.61 o 
  -9  -4   1       56.82       59.01      2.05 o 
  -8  -4   1        0.11        0.70      0.48 o 
  -7  -4   1       18.43       17.62      0.81 o 
  -6  -4   1      100.24       96.31      1.86 o 
  -5  -4   1       60.52       51.99      1.04 o 
  -4  -4   1       11.38       11.81      0.52 o 
  -3  -4   1      446.56      489.80      4.39 o 
  -2  -4   1        0.99        1.38      0.14 o 
  -1  -4   1       26.14       21.05      0.39 o 
   0  -4   1      281.44      300.55      2.86 o 
   1  -4   1      516.70      558.85      5.35 o 
   2  -4   1        0.45        0.72      0.12 o 
   3  -4   1       53.77       47.80      1.01 o 
   4  -4   1      225.07      222.79      4.71 o 
   5  -4   1      337.59      312.13      6.33 o 
   6  -4   1      104.76      102.11      2.50 o 
   7  -4   1       37.29       32.95      1.21 o 
   8  -4   1        4.73        5.89      0.62 o 
  -9  -3   1       94.79      106.46      2.84 o 
  -8  -3   1       42.17       39.98      3.49 o 
  -7  -3   1        0.14        0.25      0.36 o 
  -6  -3   1     1167.57     1105.71     17.02 o 
  -5  -3   1       43.34       41.29      0.92 o 
  -4  -3   1      107.37      122.06      1.74 o 
  -3  -3   1        5.61        5.52      0.26 o 
  -2  -3   1      353.13      402.52      4.58 o 
  -1  -3   1      300.86      316.78      3.00 o 
   0  -3   1       34.99       44.17      0.58 o 
   1  -3   1      526.23      537.07      5.08 o 
   2  -3   1      116.19      150.09      1.95 o 
   3  -3   1       15.70       14.35      0.42 o 
   4  -3   1      463.37      496.76      6.63 o 
   5  -3   1       99.80       93.15      2.09 o 
   6  -3   1      182.09      174.45      3.96 o 
   7  -3   1        0.66        0.71      0.35 o 
   8  -3   1        3.49        2.48      0.59 o 
   9  -3   1        5.63        7.68      0.83 o 
  -9  -2   1      318.51      333.31      6.97 o 
  -8  -2   1        1.80        3.34      0.44 o 
  -7  -2   1       75.41       65.13      1.95 o 
  -6  -2   1       79.53       74.97      1.29 o 
  -5  -2   1       40.11       30.24      1.00 o 
  -4  -2   1        0.12        0.03      0.10 o 
  -3  -2   1      247.81      261.66      3.50 o 
  -2  -2   1       45.19       48.00      1.15 o 
  -1  -2   1      300.14      339.00      2.95 o 
   0  -2   1      164.80      136.68      1.33 o 
   1  -2   1      939.03      841.57      7.87 o 
   2  -2   1        8.15        6.65      0.26 o 
   3  -2   1      248.62      246.07      4.02 o 
   4  -2   1        8.52        7.87      0.71 o 
   5  -2   1        2.98        7.26      0.89 o 
   6  -2   1        0.40        0.12      0.35 o 
   7  -2   1       13.28       15.72      0.95 o 
   8  -2   1        1.48        2.07      0.33 o 
   9  -2   1      106.88      110.17      3.43 o 
  -8  -1   1       13.11        9.81      1.65 o 
  -7  -1   1        0.32       -0.24      0.42 o 
  -6  -1   1      366.39      379.90      9.94 o 
  -5  -1   1       11.47        9.37      0.76 o 
  -4  -1   1      714.81      708.35     11.79 o 
  -3  -1   1        0.01        0.38      0.22 o 
  -2  -1   1      560.81      645.76     11.31 o 
  -1  -1   1      177.64      180.61      2.38 o 
   0  -1   1      740.03      723.77      5.76 o 
   1  -1   1        0.23        0.52      0.04 o 
   2  -1   1      459.38      434.25      5.77 o 
   3  -1   1        1.81        2.07      0.35 o 
   4  -1   1      384.94      419.27      6.17 o 
   5  -1   1        5.03        4.32      0.25 o 
   6  -1   1      337.18      316.66      5.73 o 
   7  -1   1       12.59       11.38      0.59 o 
   8  -1   1       22.10       22.58      1.06 o 
   9  -1   1       20.03       23.64      1.18 o 
  -8   0   1        0.06        0.59      0.95 o 
  -7   0   1       17.87       25.42      2.36 o 
  -6   0   1        0.97        1.42      0.83 o 
  -5   0   1        9.41        7.41      0.69 o 
  -4   0   1       93.74       93.90      2.88 o 
  -3   0   1      237.47      210.07      3.96 o 
  -2   0   1       44.94       47.17      1.48 o 
  -1   0   1     2346.75     2269.08     41.04 o 
   0   0   1        6.38        5.04      0.10 o 
   1   0   1      441.33      445.00      3.98 o 
   2   0   1       15.01       17.12      0.53 o 
   3   0   1      725.72      796.37      9.00 o 
   4   0   1      146.36      144.29      1.81 o 
   5   0   1      197.44      215.23      2.63 o 
   6   0   1      102.38       96.62      1.55 o 
   7   0   1      306.57      327.64      5.00 o 
   8   0   1        0.72        0.24      0.24 o 
   9   0   1       12.15       13.71      0.83 o 
  -8   1   1       19.40       11.70      1.89 o 
  -7   1   1        6.54        7.21      1.54 o 
  -6   1   1        0.88        3.19      1.06 o 
  -5   1   1        4.39        4.26      1.06 o 
  -4   1   1     1227.49     1247.50     34.64 o 
  -3   1   1        0.44        2.72      0.71 o 
  -2   1   1      946.73     1006.58     27.54 o 
  -1   1   1       18.36       14.10      0.53 o 
   0   1   1      341.98      395.37      3.66 o 
   1   1   1        4.73        5.77      0.21 o 
   2   1   1     1203.20     1253.76     14.77 o 
   3   1   1       35.28       37.79      0.67 o 
   4   1   1       60.00       57.85      1.28 o 
   5   1   1        2.53        2.62      0.17 o 
   6   1   1      110.72       94.33      2.46 o 
   7   1   1       36.17       33.08      0.98 o 
   8   1   1       27.35       24.37      0.94 o 
   9   1   1        0.03        0.83      0.35 o 
  -8   2   1       10.03        9.14      0.66 o 
  -7   2   1       54.96       59.02      2.31 o 
  -6   2   1        0.82        0.76      0.16 o 
  -5   2   1       56.43       58.55      1.18 o 
  -4   2   1        1.25        2.91      0.26 o 
  -3   2   1       74.87       84.42      1.53 o 
  -2   2   1       14.94       15.13      0.67 o 
  -1   2   1        1.63        0.08      0.09 o 
   0   2   1       46.35       46.36      0.61 o 
   1   2   1       23.09       21.60      0.38 o 
   2   2   1      361.07      365.91      3.29 o 
   3   2   1      273.82      316.84      4.45 o 
   4   2   1      104.15      102.46      1.48 o 
   5   2   1       95.59      103.06      1.53 o 
   6   2   1       45.33       43.48      0.98 o 
   7   2   1     1252.78     1190.20     29.44 o 
   8   2   1        7.09        6.25      1.42 o 
   9   2   1       29.90       30.97      1.42 o 
  -8   3   1       32.15       28.49      1.42 o 
  -7   3   1        1.32        1.65      0.47 o 
  -6   3   1       17.89       14.70      0.76 o 
  -5   3   1       37.03       36.33      1.26 o 
  -4   3   1       57.27       44.47      1.05 o 
  -3   3   1       45.02       45.98      1.48 o 
  -2   3   1       68.75       60.67      1.12 o 
  -1   3   1        1.27        0.62      0.14 o 
   0   3   1     1035.89     1057.02     11.06 o 
   1   3   1      685.93      667.85      7.10 o 
   2   3   1      124.95      127.55      1.36 o 
   3   3   1        7.98        8.59      0.44 o 
   4   3   1      747.38      775.50      8.60 o 
   5   3   1      172.26      168.36      1.95 o 
   6   3   1       80.25       65.56      1.58 o 
   7   3   1        5.47        4.32      0.61 o 
   8   3   1       30.58       31.41      1.31 o 
   9   3   1       17.22       20.87      1.13 o 
  -8   4   1       50.59       60.64      2.48 o 
  -7   4   1       28.24       29.55      1.54 o 
  -6   4   1        9.25        7.87      0.59 o 
  -5   4   1       15.11       18.27      0.75 o 
  -4   4   1       87.16       78.42      2.42 o 
  -3   4   1      280.79      264.35      5.33 o 
  -2   4   1        8.00        7.79      0.34 o 
  -1   4   1       66.90       89.82      1.17 o 
   0   4   1       11.04       10.62      0.37 o 
   1   4   1       43.38       41.66      0.73 o 
   2   4   1      304.24      344.06      3.60 o 
   3   4   1      243.48      261.22      2.81 o 
   4   4   1       94.31       90.40      1.23 o 
   5   4   1       37.20       45.76      1.15 o 
   6   4   1      121.38      126.62      2.52 o 
   7   4   1      629.73      598.98      9.66 o 
   8   4   1       16.80       15.11      0.74 o 
   9   4   1        3.91        2.97      0.42 o 
  -7   5   1       40.94       44.85      2.19 o 
  -6   5   1       37.21       32.12      1.25 o 
  -5   5   1        9.91       10.83      1.36 o 
  -4   5   1      266.32      236.83      5.14 o 
  -3   5   1       32.58       31.16      1.16 o 
  -2   5   1       78.06       79.71      1.71 o 
  -1   5   1        0.84        0.93      0.14 o 
   0   5   1      249.42      301.55      3.49 o 
   1   5   1      143.98      162.19      1.94 o 
   2   5   1        2.56        4.44      0.24 o 
   3   5   1        0.01        0.25      0.12 o 
   4   5   1      178.08      195.09      2.56 o 
   5   5   1       33.63       31.17      1.18 o 
   6   5   1      166.77      145.80      3.52 o 
   7   5   1        2.22        2.77      0.42 o 
   8   5   1       38.31       36.81      1.25 o 
   9   5   1        1.47        2.37      0.48 o 
  -7   6   1      102.09      110.70      3.11 o 
  -6   6   1        1.47        0.77      0.42 o 
  -5   6   1        6.02        4.16      0.62 o 
  -4   6   1       37.37       35.36      1.45 o 
  -3   6   1       40.27       38.59      1.50 o 
  -2   6   1        8.12        8.41      0.55 o 
  -1   6   1        8.51       11.37      0.50 o 
   0   6   1        0.03       -0.05      0.14 o 
   1   6   1      267.79      290.41      3.07 o 
   2   6   1       17.85       23.56      0.54 o 
   3   6   1      227.73      211.95      2.53 o 
   4   6   1        2.55        1.76      0.26 o 
   5   6   1      189.03      167.20      3.39 o 
   6   6   1       37.61       31.11      1.19 o 
   7   6   1        0.85        0.73      0.38 o 
   8   6   1       14.12       13.08      1.22 o 
   9   6   1        3.70        1.51      0.50 o 
  -6   7   1        0.14        0.02      0.45 o 
  -5   7   1        1.16        0.71      0.50 o 
  -4   7   1        5.18        3.57      0.65 o 
  -3   7   1        0.18        0.40      0.39 o 
  -2   7   1      284.21      257.73      4.63 o 
  -1   7   1        2.51        3.18      0.41 o 
   0   7   1       24.17       18.29      0.71 o 
   1   7   1        0.00        0.09      0.17 o 
   2   7   1      445.93      432.96      4.51 o 
   3   7   1       79.78       73.62      1.22 o 
   4   7   1       29.47       28.70      0.90 o 
   5   7   1        0.42        0.91      0.40 o 
   6   7   1      106.44      101.21      2.53 o 
   7   7   1       12.33       11.85      0.98 o 
   8   7   1       80.62       83.66      2.32 o 
  -5   8   1        0.77        0.74      0.54 o 
  -4   8   1        3.54        4.21      1.00 o 
  -3   8   1        1.59        2.67      0.65 o 
  -2   8   1       14.98       13.72      1.05 o 
  -1   8   1       23.14       20.01      0.75 o 
   0   8   1        3.65        3.47      0.35 o 
   1   8   1       92.58       93.20      1.61 o 
   2   8   1        0.85        0.65      0.24 o 
   3   8   1      147.57      148.04      2.22 o 
   4   8   1        7.47        6.85      0.43 o 
   5   8   1      186.07      176.35      6.46 o 
   6   8   1       28.18       22.69      1.16 o 
   7   8   1        0.73        0.61      0.43 o 
   8   8   1        8.51       11.51      1.49 o 
  -4   9   1        4.42        5.13      0.87 o 
  -3   9   1        0.47       -0.17      0.50 o 
  -2   9   1       93.63       80.94      2.87 o 
  -1   9   1        0.16        0.12      0.25 o 
   0   9   1       18.75       18.23      0.72 o 
   1   9   1        2.29        1.88      0.42 o 
   2   9   1       78.45       73.75      1.78 o 
   3   9   1        8.17        8.61      0.53 o 
   4   9   1        9.70        9.56      0.58 o 
   5   9   1        2.55        2.47      0.58 o 
   6   9   1        0.81       -0.20      0.41 o 
   7   9   1        2.15        1.92      0.58 o 
  -2  10   1        1.95        2.51      0.64 o 
  -1  10   1        0.09        0.39      0.26 o 
   0  10   1        0.30       -0.12      0.33 o 
   1  10   1        5.42        5.43      0.59 o 
   2  10   1        3.69        2.95      0.52 o 
   3  10   1       59.82       58.71      1.64 o 
   4  10   1        4.90        5.47      0.56 o 
   5  10   1        6.12        7.93      0.76 o 
   6  10   1       33.84       38.87      2.06 o 
   0  11   1        0.52        1.16      0.50 o 
   1  11   1        5.76        6.41      0.68 o 
   2  11   1       32.16       35.67      1.32 o 
   3  11   1       17.66       16.09      1.76 o 
   4  11   1       14.20       18.03      1.66 o 
  -1 -11   2       15.54       17.02      1.73 o 
   0 -11   2       31.44       30.01      1.44 o 
  -4 -10   2        0.34        1.88      0.70 o 
  -3 -10   2        1.79        1.42      0.51 o 
  -2 -10   2        6.06        5.92      0.80 o 
  -1 -10   2       61.81       64.38      1.79 o 
   0 -10   2       24.02       22.45      1.50 o 
   1 -10   2       14.37       15.58      1.51 o 
   2 -10   2      140.29      143.90      3.15 o 
   3 -10   2        1.28        0.90      0.58 o 
  -5  -9   2        1.01        0.45      0.49 o 
  -4  -9   2        4.08        4.46      0.65 o 
  -3  -9   2        0.15        0.09      0.33 o 
  -2  -9   2        1.96        1.92      0.42 o 
  -1  -9   2      406.93      418.84      6.41 o 
   0  -9   2        0.03       -0.17      0.36 o 
   1  -9   2       37.43       35.14      1.21 o 
   2  -9   2       10.88       12.40      0.65 o 
   3  -9   2        6.72        8.02      0.70 o 
   4  -9   2        0.51        0.22      0.51 o 
  -6  -8   2        7.30        8.22      0.83 o 
  -5  -8   2        4.02        3.77      0.55 o 
  -4  -8   2      246.29      235.02      4.78 o 
  -3  -8   2        2.19        1.50      0.34 o 
  -2  -8   2        2.65        3.44      0.36 o 
  -1  -8   2       39.42       40.50      1.40 o 
   0  -8   2        1.68        2.56      0.43 o 
   1  -8   2        0.18        0.04      0.23 o 
   2  -8   2      108.61      110.18      1.99 o 
   3  -8   2        5.88        4.30      0.54 o 
   4  -8   2        0.53       -0.10      0.42 o 
   5  -8   2        6.32        6.99      0.78 o 
   6  -8   2       16.64       17.71      1.25 o 
  -7  -7   2        0.00        0.48      0.45 o 
  -6  -7   2        6.32        6.57      0.68 o 
  -5  -7   2      109.47      101.43      3.11 o 
  -4  -7   2       29.73       28.22      1.07 o 
  -3  -7   2        9.81        8.91      0.52 o 
  -2  -7   2        1.63        2.07      0.29 o 
  -1  -7   2      670.90      663.30      7.09 o 
   0  -7   2       25.23       22.33      0.58 o 
   1  -7   2       48.79       50.52      1.06 o 
   2  -7   2        2.35        3.48      0.31 o 
   3  -7   2       33.13       32.34      1.05 o 
   4  -7   2       36.79       33.91      1.32 o 
   5  -7   2       81.17       82.34      2.28 o 
   6  -7   2       48.04       50.66      1.77 o 
   7  -7   2        4.62        5.32      0.70 o 
  -7  -6   2        1.97        1.93      0.46 o 
  -6  -6   2        7.25        7.07      0.59 o 
  -5  -6   2        6.41        6.15      0.57 o 
  -4  -6   2      186.79      158.45      2.45 o 
  -3  -6   2        0.19        0.03      0.20 o 
  -2  -6   2       73.61       77.92      1.18 o 
  -1  -6   2       23.41       25.93      0.60 o 
   0  -6   2      183.18      182.30      2.02 o 
   1  -6   2        0.64        0.38      0.15 o 
   2  -6   2       70.19       69.20      1.56 o 
   3  -6   2       24.35       25.86      0.88 o 
   4  -6   2       44.95       45.94      1.77 o 
   5  -6   2       21.64       23.62      1.25 o 
   6  -6   2      154.69      151.26      3.94 o 
   7  -6   2        0.03       -0.20      0.37 o 
  -8  -5   2        8.62        9.56      0.70 o 
  -7  -5   2        1.36        1.17      0.39 o 
  -6  -5   2        0.36        0.05      0.28 o 
  -5  -5   2      224.65      218.53      3.38 o 
  -4  -5   2       13.82       13.86      0.57 o 
  -3  -5   2      334.72      338.21      3.92 o 
  -2  -5   2       73.37       79.36      1.02 o 
  -1  -5   2       45.34       44.46      0.62 o 
   0  -5   2      299.46      319.22      3.35 o 
   1  -5   2       99.29       84.63      1.07 o 
   2  -5   2      118.51      134.25      1.49 o 
   3  -5   2      440.53      454.43      5.30 o 
   4  -5   2       20.28       17.50      1.18 o 
   5  -5   2      200.20      212.11      4.78 o 
   6  -5   2        3.33        3.84      0.59 o 
   7  -5   2        0.47        0.49      0.41 o 
   8  -5   2        0.00        0.04      0.29 o 
  -8  -4   2        1.77        3.30      0.62 o 
  -7  -4   2        0.13        0.37      0.33 o 
  -6  -4   2      173.46      185.04      3.15 o 
  -5  -4   2       91.27       91.42      1.58 o 
  -4  -4   2      301.76      308.23      3.98 o 
  -3  -4   2      194.15      192.40      2.23 o 
  -2  -4   2      573.35      528.41      5.69 o 
  -1  -4   2       41.15       50.19      0.70 o 
   0  -4   2      281.19      273.81      2.56 o 
   1  -4   2      410.18      448.59      4.37 o 
   2  -4   2      135.58      133.29      1.53 o 
   3  -4   2       32.28       29.67      0.62 o 
   4  -4   2        3.86        2.22      0.37 o 
   5  -4   2      199.82      199.54      4.37 o 
   6  -4   2      160.54      156.70      3.67 o 
   7  -4   2        3.48        3.26      0.50 o 
   8  -4   2        3.90        3.15      0.43 o 
  -8  -3   2        5.14        6.36      0.95 o 
  -7  -3   2       35.97       33.96      2.28 o 
  -6  -3   2       23.55       23.36      0.96 o 
  -5  -3   2      269.94      272.91      4.38 o 
  -4  -3   2        2.07        2.58      0.26 o 
  -3  -3   2      298.77      273.03      3.70 o 
  -2  -3   2       94.46       95.16      1.46 o 
  -1  -3   2      565.46      564.17      4.59 o 
   0  -3   2     1111.98     1161.14      9.19 o 
   1  -3   2       88.07       91.90      0.99 o 
   2  -3   2      267.31      284.95      2.65 o 
   3  -3   2       41.36       56.47      1.07 o 
   4  -3   2      271.42      278.49      4.76 o 
   5  -3   2        0.05        0.09      0.20 o 
   6  -3   2       52.27       51.36      1.46 o 
   7  -3   2       44.25       49.48      1.20 o 
   8  -3   2       10.58       10.59      0.67 o 
   9  -3   2        2.79        3.24      0.83 o 
  -8  -2   2        4.34        6.34      1.24 o 
  -7  -2   2       12.65       13.51      1.05 o 
  -6  -2   2       48.96       50.82      1.34 o 
  -5  -2   2      157.14      154.76      2.27 o 
  -4  -2   2      222.89      191.34      2.50 o 
  -3  -2   2      235.97      217.78      2.74 o 
  -2  -2   2        2.84        4.48      0.21 o 
  -1  -2   2      109.12      107.04      1.26 o 
   0  -2   2      432.54      399.55      3.45 o 
   1  -2   2     2390.01     2450.44     20.17 o 
   2  -2   2      384.47      378.42      3.85 o 
   3  -2   2       73.74       72.72      1.22 o 
   4  -2   2      890.61      877.80     14.36 o 
   5  -2   2        0.82        1.03      0.15 o 
   6  -2   2       28.91       27.28      0.73 o 
   7  -2   2        7.74        7.69      0.45 o 
   8  -2   2       52.70       50.80      1.38 o 
   9  -2   2        3.01        4.26      0.71 o 
  -8  -1   2        1.83        3.07      1.30 o 
  -7  -1   2        1.76        0.59      0.83 o 
  -6  -1   2        0.02       -0.42      0.37 o 
  -5  -1   2      159.51      149.06      3.51 o 
  -4  -1   2       20.86       23.49      1.11 o 
  -3  -1   2       77.04       59.87      0.92 o 
  -2  -1   2      310.04      330.79      4.05 o 
  -1  -1   2      732.00      704.28     12.14 o 
   0  -1   2       71.03       75.11      0.74 o 
   1  -1   2    13535.92    11349.37    101.79 o 
   2  -1   2      211.90      217.59      2.23 o 
   3  -1   2      488.56      447.10      5.27 o 
   4  -1   2       98.94      100.84      1.40 o 
   5  -1   2       84.30       82.67      2.55 o 
   6  -1   2      107.48       92.92      2.84 o 
   7  -1   2       63.18       60.29      2.13 o 
   8  -1   2        0.21        0.00      0.35 o 
   9  -1   2        7.52        8.98      0.83 o 
  -8   0   2       11.04       19.51      2.48 o 
  -7   0   2        2.05        1.89      1.06 o 
  -6   0   2      102.01       70.93      4.14 o 
  -5   0   2        7.89        7.45      1.30 o 
  -4   0   2      649.07      671.56     20.51 o 
  -3   0   2        3.16        3.52      0.52 o 
  -2   0   2     5653.05     5223.21    190.40 o 
  -1   0   2      293.47      277.56      4.90 o 
   0   0   2      168.82      161.47      1.66 o 
   1   0   2     1856.01     1940.24     17.86 o 
   2   0   2      313.10      286.51      2.60 o 
   3   0   2        9.59       10.12      0.34 o 
   4   0   2      925.12      919.10     13.23 o 
   5   0   2      146.74      145.17      3.04 o 
   6   0   2      102.82       86.34      1.58 o 
   7   0   2        9.84        8.85      0.83 o 
   8   0   2        0.46        0.35      0.35 o 
   9   0   2       21.56       23.52      1.30 o 
  10   0   2       29.90       29.43      1.42 o 
  -8   1   2        0.61        0.95      1.18 o 
  -7   1   2       55.68       63.95      4.14 o 
  -6   1   2       36.82       33.34      2.84 o 
  -5   1   2        9.52       18.80      2.01 o 
  -4   1   2      117.10      115.79      4.26 o 
  -3   1   2      147.23      166.63      2.75 o 
  -2   1   2      994.26      996.49     17.19 o 
  -1   1   2      583.85      497.55      7.92 o 
   0   1   2       42.10       36.26      0.47 o 
   1   1   2    10663.47     9085.23     82.06 o 
   2   1   2       82.86       73.07      0.73 o 
   3   1   2        4.17        7.49      0.19 o 
   4   1   2       28.79       31.83      0.53 o 
   5   1   2       42.21       31.10      1.70 o 
   6   1   2      198.53      184.84      5.53 o 
   7   1   2       28.51       31.98      1.24 o 
   8   1   2        5.10        4.26      0.59 o 
   9   1   2       10.45       11.82      0.95 o 
  10   1   2        1.40        2.13      0.59 o 
  -8   2   2        2.35        1.28      0.35 o 
  -7   2   2        5.68        5.92      0.65 o 
  -6   2   2       85.40       61.91      1.70 o 
  -5   2   2        6.18        8.72      0.48 o 
  -4   2   2       47.73       59.55      1.20 o 
  -3   2   2       71.62       76.69      1.43 o 
  -2   2   2     1401.35     1386.38     20.23 o 
  -1   2   2        1.43        0.35      0.10 o 
   0   2   2       16.74       27.13      0.45 o 
   1   2   2     1267.46     1231.24     11.94 o 
   2   2   2       20.07       31.67      0.53 o 
   3   2   2       11.10       14.06      0.45 o 
   4   2   2      252.96      231.34      2.70 o 
   5   2   2      126.77      125.03      1.46 o 
   6   2   2      408.55      392.26      5.57 o 
   7   2   2      169.64      166.48      3.72 o 
   8   2   2       47.97       54.53      1.75 o 
   9   2   2        1.76        2.60      0.59 o 
  10   2   2        1.82        1.65      0.59 o 
  -8   3   2       18.96       19.98      1.18 o 
  -7   3   2        1.32        0.90      0.33 o 
  -6   3   2        4.35        3.03      0.44 o 
  -5   3   2       11.24       17.80      1.24 o 
  -4   3   2        2.00        1.42      0.47 o 
  -3   3   2      121.11      126.55      2.80 o 
  -2   3   2      148.18      138.00      2.02 o 
  -1   3   2      516.58      541.97      6.55 o 
   0   3   2      775.35      819.92      8.08 o 
   1   3   2      226.38      233.66      2.68 o 
   2   3   2     1619.24     1702.60     17.71 o 
   3   3   2     1034.13     1108.16     10.77 o 
   4   3   2      253.14      260.66      3.06 o 
   5   3   2      341.58      340.43      4.90 o 
   6   3   2       26.05       24.45      1.03 o 
   7   3   2       88.80       97.04      2.02 o 
   8   3   2        8.66        8.18      0.69 o 
   9   3   2        1.45        1.26      0.46 o 
  10   3   2        1.58        2.11      0.45 o 
  -7   4   2       27.12       28.02      1.42 o 
  -6   4   2        8.96       10.91      0.56 o 
  -5   4   2        6.30        4.61      0.70 o 
  -4   4   2      600.65      546.62      8.89 o 
  -3   4   2      439.85      423.50      7.02 o 
  -2   4   2      172.70      184.45      4.28 o 
  -1   4   2      303.46      300.52      4.31 o 
   0   4   2      295.14      309.95      3.88 o 
   1   4   2      292.07      328.33      4.13 o 
   2   4   2      255.76      256.71      2.77 o 
   3   4   2       85.87       93.44      1.11 o 
   4   4   2      200.92      189.15      2.59 o 
   5   4   2      163.88      155.13      2.49 o 
   6   4   2       79.42       81.01      1.87 o 
   7   4   2      209.47      212.20      3.89 o 
   8   4   2       62.76       65.68      1.68 o 
   9   4   2        0.53        0.37      0.34 o 
  -7   5   2       74.93       74.55      3.01 o 
  -6   5   2       18.03       21.15      1.04 o 
  -5   5   2       30.57       27.28      1.13 o 
  -4   5   2       61.59       60.17      1.78 o 
  -3   5   2      358.74      344.63      6.98 o 
  -2   5   2        0.93        0.75      0.26 o 
  -1   5   2      542.31      567.39      8.83 o 
   0   5   2      229.81      265.77      3.13 o 
   1   5   2       73.91       65.01      1.27 o 
   2   5   2      355.24      387.91      4.43 o 
   3   5   2        2.05        4.14      0.23 o 
   4   5   2       65.83       73.19      1.02 o 
   5   5   2       66.41       79.10      1.88 o 
   6   5   2       34.82       27.42      1.03 o 
   7   5   2        1.07        1.14      0.36 o 
   8   5   2        0.39        0.21      0.58 o 
   9   5   2        3.36        3.42      0.58 o 
  -6   6   2       67.94       79.46      6.15 o 
  -5   6   2       17.91       18.04      1.02 o 
  -4   6   2      108.62      118.06      3.13 o 
  -3   6   2      247.39      243.66      5.40 o 
  -2   6   2        0.13        0.44      0.30 o 
  -1   6   2       31.38       35.83      1.00 o 
   0   6   2        0.05        0.92      0.19 o 
   1   6   2       35.40       43.19      0.87 o 
   2   6   2        2.56        5.72      0.29 o 
   3   6   2      130.42      126.67      1.69 o 
   4   6   2        2.41        1.94      0.24 o 
   5   6   2        3.29        2.10      0.42 o 
   6   6   2       27.29       23.57      1.07 o 
   7   6   2       13.51       12.94      0.83 o 
   8   6   2       33.41       34.51      1.53 o 
   9   6   2       10.62        9.59      0.84 o 
  -5   7   2       14.76       16.23      1.16 o 
  -4   7   2        0.57       -0.45      0.37 o 
  -3   7   2      238.31      251.92      5.76 o 
  -2   7   2       22.57       20.69      1.19 o 
  -1   7   2        9.41        8.92      0.44 o 
   0   7   2       42.90       34.60      1.40 o 
   1   7   2      282.60      274.02      3.79 o 
   2   7   2       79.96       73.44      1.13 o 
   3   7   2      610.17      595.45      6.82 o 
   4   7   2        9.47       10.32      0.47 o 
   5   7   2        0.08        0.23      0.28 o 
   6   7   2        0.66        0.68      0.41 o 
   7   7   2        5.94        8.84      0.91 o 
   8   7   2       60.36       57.34      1.98 o 
  -5   8   2        0.29        0.55      0.50 o 
  -4   8   2       34.21       33.82      1.70 o 
  -3   8   2       18.40       20.02      1.31 o 
  -2   8   2      236.82      204.74      5.11 o 
  -1   8   2        9.64        7.77      0.66 o 
   0   8   2      273.82      238.79      3.51 o 
   1   8   2       29.65       29.89      1.05 o 
   2   8   2        2.86        4.01      0.52 o 
   3   8   2      118.03      121.41      1.95 o 
   4   8   2        6.05        7.20      0.49 o 
   5   8   2        3.96        2.26      0.48 o 
   6   8   2       23.78       20.30      1.16 o 
   7   8   2       28.98       38.41      1.54 o 
   8   8   2       44.73       46.32      1.79 o 
  -3   9   2        0.46       -0.03      0.52 o 
  -2   9   2       34.99       37.06      1.87 o 
  -1   9   2        0.48        0.28      0.35 o 
   0   9   2      110.73      109.18      2.00 o 
   1   9   2       52.47       54.01      1.47 o 
   2   9   2        3.07        3.22      0.54 o 
   3   9   2      195.31      198.77      4.45 o 
   4   9   2        0.31       -0.06      0.26 o 
   5   9   2       21.20       22.73      1.08 o 
   6   9   2        0.10       -0.15      0.42 o 
   7   9   2        0.70        1.71      0.57 o 
  -2  10   2        2.71        2.35      1.45 o 
  -1  10   2        4.24        4.00      0.56 o 
   0  10   2      115.49      119.67      3.17 o 
   1  10   2        9.28       10.43      1.04 o 
   2  10   2        3.31        3.24      0.50 o 
   3  10   2      118.24      125.30      3.01 o 
   4  10   2        0.04       -0.10      0.40 o 
   5  10   2        3.74        4.19      0.65 o 
   6  10   2        4.05        6.55      0.87 o 
   0  11   2       29.13       27.49      1.19 o 
   1  11   2       22.21       25.08      1.10 o 
   2  11   2       51.24       52.97      1.65 o 
   3  11   2        2.01        0.55      0.47 o 
   4  11   2       38.24       37.89      4.00 o 
  -3 -10   3        9.25       10.34      0.76 o 
  -2 -10   3       18.31       18.92      1.40 o 
  -1 -10   3       85.46       86.12      2.80 o 
   0 -10   3       21.32       24.37      1.51 o 
   1 -10   3        4.08        4.11      0.65 o 
   2 -10   3        3.18        3.15      0.62 o 
   3 -10   3        7.92        8.68      1.16 o 
  -5  -9   3       15.73       19.19      1.19 o 
  -4  -9   3       19.11       15.28      0.97 o 
  -3  -9   3       24.07       26.39      1.02 o 
  -2  -9   3        2.55        1.46      0.35 o 
  -1  -9   3       23.44       23.33      0.94 o 
   0  -9   3        2.47        3.05      0.53 o 
   1  -9   3        0.05        0.57      0.42 o 
   2  -9   3        2.46        2.08      0.51 o 
   3  -9   3       16.82       14.73      0.90 o 
   4  -9   3        6.16        7.21      0.98 o 
  -6  -8   3        4.25        5.37      0.71 o 
  -5  -8   3       21.48       24.30      1.79 o 
  -4  -8   3       12.11        9.63      0.90 o 
  -3  -8   3      100.18       93.95      2.22 o 
  -2  -8   3        0.02       -0.14      0.24 o 
  -1  -8   3      126.38      135.10      2.19 o 
   0  -8   3       54.35       46.88      1.22 o 
   1  -8   3        2.57        1.68      0.42 o 
   2  -8   3       48.41       49.46      1.23 o 
   3  -8   3        0.69        0.66      0.26 o 
   4  -8   3        2.04        1.55      0.56 o 
   5  -8   3       65.55       63.92      2.09 o 
   6  -8   3       63.14       63.28      2.06 o 
  -6  -7   3        6.76        5.47      0.67 o 
  -5  -7   3        0.22       -0.06      0.35 o 
  -4  -7   3       12.38       12.98      0.81 o 
  -3  -7   3        0.00        0.60      0.28 o 
  -2  -7   3        0.06       -0.24      0.20 o 
  -1  -7   3       46.80       54.99      1.10 o 
   0  -7   3       22.74       18.32      0.82 o 
   1  -7   3        6.55        6.59      0.39 o 
   2  -7   3       15.56       18.66      0.72 o 
   3  -7   3        4.82        3.66      0.44 o 
   4  -7   3        7.18        7.33      0.84 o 
   5  -7   3      180.64      173.42      3.79 o 
   6  -7   3      160.85      168.23      3.98 o 
   7  -7   3        9.00        9.54      0.71 o 
  -7  -6   3        0.03        0.42      0.36 o 
  -6  -6   3        1.03        0.58      0.41 o 
  -5  -6   3        1.37        3.23      0.48 o 
  -4  -6   3        2.15        1.82      0.40 o 
  -3  -6   3       86.49       81.59      1.71 o 
  -2  -6   3       31.93       33.91      0.74 o 
  -1  -6   3      148.66      157.50      2.11 o 
   0  -6   3       39.46       41.82      0.72 o 
   1  -6   3       12.32       15.11      0.42 o 
   2  -6   3       83.24       92.66      1.41 o 
   3  -6   3       31.86       39.36      0.92 o 
   4  -6   3        1.23        0.83      0.31 o 
   5  -6   3       50.63       48.68      2.92 o 
   6  -6   3      126.84      125.73      2.47 o 
   7  -6   3        0.23        0.13      0.33 o 
  -7  -5   3        8.27       10.45      0.74 o 
  -6  -5   3        0.08        0.29      0.31 o 
  -5  -5   3       27.13       24.37      1.06 o 
  -4  -5   3       75.62       68.48      1.52 o 
  -3  -5   3        1.48        1.61      0.29 o 
  -2  -5   3      119.17      127.27      1.84 o 
  -1  -5   3        6.00        6.53      0.30 o 
   0  -5   3        0.30        1.39      0.17 o 
   1  -5   3       51.12       52.71      0.76 o 
   2  -5   3      102.77      116.09      1.41 o 
   3  -5   3       24.11       21.55      0.98 o 
   4  -5   3       28.18       26.86      0.87 o 
   5  -5   3        5.16        4.91      0.45 o 
   6  -5   3       79.83       77.71      2.08 o 
   7  -5   3        6.96        6.36      0.53 o 
   8  -5   3        7.67        8.55      0.74 o 
  -8  -4   3       23.87       23.88      1.27 o 
  -7  -4   3       10.01       11.61      1.18 o 
  -6  -4   3       38.70       35.17      1.05 o 
  -5  -4   3      659.58      638.20      8.39 o 
  -4  -4   3       31.61       34.33      0.91 o 
  -3  -4   3       38.71       43.29      0.99 o 
  -2  -4   3      120.04      110.59      1.75 o 
  -1  -4   3      331.91      371.23      3.07 o 
   0  -4   3      385.68      426.65      4.04 o 
   1  -4   3        4.20        3.91      0.20 o 
   2  -4   3       57.88       60.29      0.77 o 
   3  -4   3       55.57       67.41      0.79 o 
   4  -4   3        0.01       -0.08      0.16 o 
   5  -4   3       66.88       71.11      1.36 o 
   6  -4   3        3.34        3.65      0.38 o 
   7  -4   3        1.83        2.41      0.52 o 
   8  -4   3        2.74        3.98      0.57 o 
  -8  -3   3      256.22      284.73      6.28 o 
  -7  -3   3       23.22       24.22      1.42 o 
  -6  -3   3       20.68       22.71      1.42 o 
  -5  -3   3       85.15       84.49      2.08 o 
  -4  -3   3      343.46      315.98      4.08 o 
  -3  -3   3      207.59      196.56      2.50 o 
  -2  -3   3      155.74      160.42      1.91 o 
  -1  -3   3      107.88      107.12      1.18 o 
   0  -3   3       79.55       82.94      0.97 o 
   1  -3   3      113.93      114.07      1.22 o 
   2  -3   3      654.73      674.00      6.39 o 
   3  -3   3        8.25        7.76      0.22 o 
   4  -3   3      146.36      147.24      1.97 o 
   5  -3   3       16.98       17.52      0.68 o 
   6  -3   3        0.24        2.95      0.47 o 
   7  -3   3        0.93        0.53      0.33 o 
   8  -3   3        0.15        0.53      0.33 o 
   9  -3   3        4.68        4.71      0.62 o 
  -8  -2   3       72.53       80.74      2.48 o 
  -7  -2   3        4.25        4.04      0.42 o 
  -6  -2   3       10.03        7.93      0.81 o 
  -5  -2   3      729.64      697.92     11.17 o 
  -4  -2   3        2.13        2.33      0.23 o 
  -3  -2   3       44.37       46.73      0.96 o 
  -2  -2   3       10.46        9.41      0.43 o 
  -1  -2   3      201.80      236.79      2.68 o 
   0  -2   3      413.49      445.07      4.16 o 
   1  -2   3      107.75      114.42      1.17 o 
   2  -2   3      135.45      131.34      1.39 o 
   3  -2   3        3.33        0.76      0.10 o 
   4  -2   3       15.05       15.67      0.43 o 
   5  -2   3      285.65      286.79      4.26 o 
   6  -2   3        2.60        2.80      0.37 o 
   7  -2   3      116.88      114.25      5.14 o 
   8  -2   3       16.30       17.47      0.87 o 
   9  -2   3        8.90       10.36      0.95 o 
  -8  -1   3      109.44      124.10      3.03 o 
  -7  -1   3        0.75        0.79      0.23 o 
  -6  -1   3        1.36        0.06      0.35 o 
  -5  -1   3       31.65       35.74      1.33 o 
  -4  -1   3      107.55       88.88      1.44 o 
  -3  -1   3      218.72      213.46      2.77 o 
  -2  -1   3        0.60        1.43      0.32 o 
  -1  -1   3      113.97      132.31      1.52 o 
   0  -1   3        0.12        0.60      0.10 o 
   1  -1   3      700.04      716.98      6.41 o 
   2  -1   3     1089.52     1076.10      9.49 o 
   3  -1   3        2.17        2.77      0.19 o 
   4  -1   3      306.76      328.45      3.46 o 
   5  -1   3      576.36      579.76      6.40 o 
   6  -1   3        8.37       10.00      0.54 o 
   7  -1   3      306.71      305.98      6.09 o 
   8  -1   3      102.56      110.46      5.91 o 
   9  -1   3        4.70        4.04      1.00 o 
  10  -1   3       18.15       19.12      1.95 o 
  -8   0   3        2.48        3.90      1.65 o 
  -7   0   3        0.01        2.01      1.18 o 
  -6   0   3       23.32       26.64      0.89 o 
  -5   0   3       26.91       32.69      0.73 o 
  -4   0   3       78.29       67.75      1.29 o 
  -3   0   3      368.81      400.25      6.17 o 
  -2   0   3      204.45      235.17      5.69 o 
  -1   0   3      124.90      140.67      1.87 o 
   0   0   3      118.20      112.34      1.11 o 
   1   0   3       60.39       55.83      0.69 o 
   2   0   3     3669.35     3657.49     31.92 o 
   3   0   3       66.02       70.89      0.78 o 
   4   0   3      145.13      160.80      1.82 o 
   5   0   3        0.35        1.34      0.15 o 
   6   0   3      128.25      125.79      2.27 o 
   7   0   3      118.74      107.49      3.25 o 
   8   0   3      250.84      248.70      6.15 o 
   9   0   3        2.50        5.46      0.65 o 
  10   0   3        6.54        9.46      0.77 o 
  -8   1   3        4.56        1.65      1.30 o 
  -7   1   3        5.36        3.47      0.53 o 
  -6   1   3       52.27       58.56      5.56 o 
  -5   1   3        1.92        1.57      0.19 o 
  -4   1   3       28.22       25.88      0.68 o 
  -3   1   3       25.37       33.13      1.21 o 
  -2   1   3       46.80       57.67      1.07 o 
  -1   1   3       13.03       13.44      0.55 o 
   0   1   3        5.37        3.39      0.13 o 
   1   1   3      915.98      870.94      8.27 o 
   2   1   3       59.07       58.42      0.71 o 
   3   1   3       22.88       23.36      0.35 o 
   4   1   3      126.69      148.66      1.70 o 
   5   1   3       53.74       49.78      0.72 o 
   6   1   3       15.50       16.63      0.53 o 
   7   1   3      171.82      163.56      2.93 o 
   8   1   3      482.79      490.15      9.33 o 
   9   1   3        5.32        6.42      0.77 o 
  10   1   3        7.23        7.51      0.71 o 
  -7   2   3        8.86        6.01      1.30 o 
  -6   2   3       15.27       16.30      1.77 o 
  -5   2   3        2.52        3.47      0.34 o 
  -4   2   3        0.34        0.49      0.19 o 
  -3   2   3        2.27        6.57      0.75 o 
  -2   2   3       36.48       45.39      1.71 o 
  -1   2   3       92.43       93.70      1.77 o 
   0   2   3       21.58       30.68      0.44 o 
   1   2   3      800.01      811.48      8.04 o 
   2   2   3       85.38       95.67      1.11 o 
   3   2   3       80.38       79.10      0.93 o 
   4   2   3       62.03       72.64      1.30 o 
   5   2   3      381.11      407.80      4.65 o 
   6   2   3       33.91       34.65      0.71 o 
   7   2   3        0.05       -0.03      0.19 o 
   8   2   3      289.42      295.91      5.13 o 
   9   2   3       43.59       39.75      1.29 o 
  10   2   3        9.47        9.34      0.67 o 
  -7   3   3        0.12        0.06      0.34 o 
  -6   3   3        0.86        3.07      0.47 o 
  -5   3   3       10.48        8.83      0.66 o 
  -4   3   3      108.00      106.23      2.72 o 
  -3   3   3        3.17        3.99      0.58 o 
  -2   3   3      484.47      487.57      5.97 o 
  -1   3   3       57.63       50.25      0.90 o 
   0   3   3       28.87       43.40      0.64 o 
   1   3   3        0.24        0.65      0.15 o 
   2   3   3        6.31        6.09      0.29 o 
   3   3   3       57.14       72.88      0.98 o 
   4   3   3       58.24       75.23      1.59 o 
   5   3   3      260.86      257.54      3.77 o 
   6   3   3       14.30       22.85      1.05 o 
   7   3   3        9.35        8.63      0.72 o 
   8   3   3      211.27      206.85      5.40 o 
   9   3   3       21.19       19.24      0.96 o 
  10   3   3       12.47       13.33      0.87 o 
  -7   4   3       14.52       15.38      2.54 o 
  -6   4   3       14.11       14.05      0.64 o 
  -5   4   3       33.41       29.20      0.95 o 
  -4   4   3       27.06       22.19      0.82 o 
  -3   4   3      448.66      397.58      6.70 o 
  -2   4   3        0.93        1.14      0.26 o 
  -1   4   3       56.10       50.07      1.42 o 
   0   4   3        5.72        5.52      0.27 o 
   1   4   3      598.00      668.14      6.75 o 
   2   4   3      742.38      768.74      7.65 o 
   3   4   3       43.96       42.84      0.73 o 
   4   4   3        1.63        1.52      0.15 o 
   5   4   3      226.30      235.14      3.62 o 
   6   4   3        5.95        6.13      0.50 o 
   7   4   3        7.73        7.03      0.63 o 
   8   4   3       36.81       35.14      1.19 o 
   9   4   3        0.88        0.97      0.36 o 
  10   4   3        2.16        3.06      0.54 o 
  -6   5   3      100.60      104.73      2.74 o 
  -5   5   3        9.77        8.62      0.67 o 
  -4   5   3       43.80       44.16      1.77 o 
  -3   5   3        4.21        3.05      0.58 o 
  -2   5   3      336.35      322.20      5.69 o 
  -1   5   3      173.88      162.39      3.02 o 
   0   5   3       44.89       51.54      1.01 o 
   1   5   3       11.39       16.23      0.49 o 
   2   5   3        9.38       13.60      0.46 o 
   3   5   3       38.40       44.65      0.74 o 
   4   5   3      226.23      230.76      2.60 o 
   5   5   3       30.34       31.77      1.01 o 
   6   5   3       62.65       57.59      2.21 o 
   7   5   3       69.31       65.89      2.00 o 
   8   5   3        4.33        2.88      0.49 o 
   9   5   3       11.32       14.56      0.89 o 
  -6   6   3       41.35       46.57      2.31 o 
  -5   6   3        0.93        0.68      0.45 o 
  -4   6   3        3.88        2.89      0.54 o 
  -3   6   3      121.58      111.30      2.98 o 
  -2   6   3       41.88       38.85      4.08 o 
  -1   6   3       49.63       47.02      1.72 o 
   0   6   3        1.33        1.65      0.27 o 
   1   6   3       17.13       27.36      0.68 o 
   2   6   3        2.91        3.76      0.31 o 
   3   6   3       63.60       66.65      1.00 o 
   4   6   3      343.23      340.37      4.03 o 
   5   6   3        6.90        6.86      0.96 o 
   6   6   3       12.43       12.86      0.81 o 
   7   6   3      126.21      122.43      3.38 o 
   8   6   3       34.19       32.68      1.32 o 
   9   6   3       42.31       46.23      1.63 o 
  -5   7   3        0.42        0.35      0.42 o 
  -4   7   3        0.00        0.07      0.39 o 
  -3   7   3       23.56       22.99      1.31 o 
  -2   7   3       11.43       10.99      0.94 o 
  -1   7   3       20.59       20.32      0.83 o 
   0   7   3       27.85       29.25      0.87 o 
   1   7   3        3.74        5.88      0.49 o 
   2   7   3        0.68        0.45      0.21 o 
   3   7   3       12.22       14.61      0.53 o 
   4   7   3      267.14      277.76      4.25 o 
   5   7   3        7.89        5.67      0.50 o 
   6   7   3       94.50       85.70      2.27 o 
   7   7   3      282.21      276.98      5.34 o 
   8   7   3        1.58        1.02      0.45 o 
   9   7   3       67.23       70.51      2.19 o 
  -4   8   3        2.09        1.49      0.61 o 
  -3   8   3        1.73        0.74      0.65 o 
  -2   8   3       33.16       30.43      2.19 o 
  -1   8   3       49.42       41.13      1.33 o 
   0   8   3        0.06        0.06      0.22 o 
   1   8   3       21.66       19.50      0.81 o 
   2   8   3       74.97       72.62      2.09 o 
   3   8   3       74.07       69.58      1.77 o 
   4   8   3      431.00      443.74      7.44 o 
   5   8   3        7.55        7.67      0.49 o 
   6   8   3        2.63        3.69      0.61 o 
   7   8   3       15.48       12.89      0.97 o 
   8   8   3       39.24       36.28      1.84 o 
  -3   9   3        9.53       13.52      1.25 o 
  -2   9   3        1.39        1.29      0.62 o 
  -1   9   3        4.10        3.22      0.70 o 
   0   9   3        7.48       11.52      1.02 o 
   1   9   3       12.18       11.03      0.81 o 
   2   9   3        3.46        4.78      0.58 o 
   3   9   3        7.84        7.88      0.70 o 
   4   9   3       55.77       61.76      1.64 o 
   5   9   3        0.75        0.60      0.30 o 
   6   9   3       13.43       14.13      1.04 o 
   7   9   3        1.68        0.08      0.51 o 
  -1  10   3        1.19        1.58      0.71 o 
   0  10   3        6.00        5.62      0.63 o 
   1  10   3        0.12        0.50      0.38 o 
   2  10   3        2.36        2.77      0.77 o 
   3  10   3        8.16       11.51      0.93 o 
   4  10   3        4.62        3.63      0.97 o 
   5  10   3       10.13       13.19      0.76 o 
   6  10   3        0.23        0.62      0.51 o 
   1  11   3        0.33       -0.09      0.40 o 
   2  11   3        3.09        4.10      0.75 o 
   3  11   3        0.31        0.23      0.48 o 
   4  11   3        1.00        1.23      0.56 o 
  -2 -10   4        2.91        3.35      0.80 o 
  -1 -10   4        2.91        3.82      0.98 o 
   0 -10   4       74.59       77.61      2.38 o 
   1 -10   4        0.28        0.77      0.51 o 
   2 -10   4        5.75        5.90      0.77 o 
  -4  -9   4        3.32        2.43      0.58 o 
  -3  -9   4       15.78       13.96      0.95 o 
  -2  -9   4        0.89        0.47      0.35 o 
  -1  -9   4       15.29       19.96      0.89 o 
   0  -9   4       87.74       99.68      2.66 o 
   1  -9   4        6.90        9.77      0.88 o 
   2  -9   4        4.60        5.19      0.67 o 
   3  -9   4       52.24       54.92      1.55 o 
   4  -9   4        3.12        2.83      0.51 o 
  -5  -8   4        1.46        2.33      0.55 o 
  -4  -8   4        0.21        1.17      0.43 o 
  -3  -8   4       14.12       14.71      0.92 o 
  -2  -8   4        1.60        1.02      0.40 o 
  -1  -8   4       24.97       26.55      1.07 o 
   0  -8   4      150.70      146.86      2.58 o 
   1  -8   4      106.48      100.44      2.55 o 
   2  -8   4        6.21        7.60      0.64 o 
   3  -8   4       11.94       16.48      0.68 o 
   4  -8   4        2.08        1.63      0.40 o 
   5  -8   4       40.18       38.95      1.35 o 
   6  -8   4        4.14        2.82      0.57 o 
  -6  -7   4        5.81        4.62      0.66 o 
  -5  -7   4        1.77        1.50      0.45 o 
  -4  -7   4       16.23       16.77      0.93 o 
  -3  -7   4       55.22       51.27      1.84 o 
  -2  -7   4        7.12        4.92      0.57 o 
  -1  -7   4        0.35       -0.29      0.20 o 
   0  -7   4        0.13        0.47      0.25 o 
   1  -7   4        0.69       -0.04      0.23 o 
   2  -7   4       61.17       61.30      1.23 o 
   3  -7   4        0.42        0.80      0.26 o 
   4  -7   4        0.49        1.20      0.34 o 
   5  -7   4        5.63        6.90      0.94 o 
   6  -7   4        8.61        7.84      0.68 o 
   7  -7   4       28.31       31.80      1.56 o 
  -6  -6   4        0.02        0.30      0.34 o 
  -5  -6   4        4.58        4.86      0.55 o 
  -4  -6   4       48.81       45.31      1.39 o 
  -3  -6   4        0.01        0.13      0.31 o 
  -2  -6   4       59.49       56.90      1.65 o 
  -1  -6   4       12.59       12.27      0.90 o 
   0  -6   4        5.78        6.92      0.44 o 
   1  -6   4        8.82       10.52      0.42 o 
   2  -6   4        3.76        3.44      0.32 o 
   3  -6   4       14.25       12.55      0.80 o 
   4  -6   4       70.24       68.25      1.44 o 
   5  -6   4       40.02       37.27      1.17 o 
   6  -6   4       97.21       99.34      2.56 o 
   7  -6   4       20.90       22.04      1.18 o 
  -7  -5   4        1.06        2.38      0.53 o 
  -6  -5   4        0.06        0.12      0.33 o 
  -5  -5   4      117.89      116.05      2.68 o 
  -4  -5   4      119.80      117.19      4.06 o 
  -3  -5   4       39.75       39.33      1.12 o 
  -2  -5   4      118.60      111.80      1.84 o 
  -1  -5   4       81.54       74.97      1.24 o 
   0  -5   4       10.07        9.75      0.41 o 
   1  -5   4      105.07      106.95      1.36 o 
   2  -5   4        8.44        6.86      0.45 o 
   3  -5   4       71.45       72.51      1.29 o 
   4  -5   4       25.54       30.43      0.99 o 
   5  -5   4       10.71        8.77      0.69 o 
   6  -5   4       73.76       82.65      2.22 o 
   7  -5   4        5.87        6.35      0.66 o 
   8  -5   4        0.13        0.17      0.41 o 
  -7  -4   4        3.09        3.46      0.60 o 
  -6  -4   4        6.92        7.47      0.55 o 
  -5  -4   4       22.06       21.52      0.86 o 
  -4  -4   4       10.67       13.10      0.75 o 
  -3  -4   4        0.71        1.33      0.30 o 
  -2  -4   4      163.13      157.70      2.28 o 
  -1  -4   4      232.63      234.87      2.53 o 
   0  -4   4       94.94       91.45      1.13 o 
   1  -4   4      248.80      270.40      2.63 o 
   2  -4   4       33.24       40.31      0.65 o 
   3  -4   4       93.04      106.14      1.48 o 
   4  -4   4       81.60       88.72      1.34 o 
   5  -4   4       58.75       59.18      1.45 o 
   6  -4   4      206.43      205.83      3.95 o 
   7  -4   4        7.65        7.23      0.83 o 
   8  -4   4        5.58        4.99      0.62 o 
   9  -4   4       10.15        9.67      1.65 o 
  -7  -3   4       10.47       12.18      0.81 o 
  -6  -3   4       24.59       21.89      0.83 o 
  -5  -3   4      243.03      238.26      3.89 o 
  -4  -3   4      647.33      636.16      8.32 o 
  -3  -3   4      402.69      374.69      5.17 o 
  -2  -3   4      402.43      374.15      4.29 o 
  -1  -3   4        1.09        0.46      0.18 o 
   0  -3   4       26.22       31.70      0.59 o 
   1  -3   4        0.47        0.74      0.27 o 
   2  -3   4      768.41      855.22      8.29 o 
   3  -3   4        7.29        9.28      0.31 o 
   4  -3   4       23.14       17.40      0.61 o 
   5  -3   4      206.09      181.52      3.77 o 
   6  -3   4       29.04       30.32      1.28 o 
   7  -3   4        7.77        7.73      0.82 o 
   8  -3   4        0.01        0.00      0.33 o 
   9  -3   4        9.39       10.35      0.85 o 
  -7  -2   4       40.39       49.08      1.89 o 
  -6  -2   4       11.05       12.91      0.77 o 
  -5  -2   4        6.54        8.12      0.60 o 
  -4  -2   4       14.95       10.97      0.64 o 
  -3  -2   4        0.55        0.51      0.23 o 
  -2  -2   4       18.09       21.95      0.59 o 
  -1  -2   4       71.09       74.16      1.07 o 
   0  -2   4        0.11        1.12      0.14 o 
   1  -2   4      140.61      130.96      1.47 o 
   2  -2   4     1182.91     1238.26     10.97 o 
   3  -2   4       74.03       76.14      1.30 o 
   4  -2   4       19.50       10.37      0.45 o 
   5  -2   4      254.13      236.20      3.25 o 
   6  -2   4       13.44       14.28      0.62 o 
   7  -2   4        6.26        5.89      0.53 o 
   8  -2   4        1.90        2.59      0.65 o 
   9  -2   4       13.43       15.69      1.77 o 
  -7  -1   4        9.04        5.86      0.89 o 
  -6  -1   4        1.15        0.40      0.47 o 
  -5  -1   4        2.68        1.88      0.35 o 
  -4  -1   4       30.43       33.72      1.17 o 
  -3  -1   4        9.29        5.69      0.33 o 
  -2  -1   4       87.96       91.40      2.22 o 
  -1  -1   4      731.67      720.35      7.60 o 
   0  -1   4      141.98      132.55      1.48 o 
   1  -1   4      376.06      345.51      3.29 o 
   2  -1   4     1371.87     1339.38     11.81 o 
   3  -1   4       97.91       87.76      1.03 o 
   4  -1   4       20.14       14.47      0.63 o 
   5  -1   4      409.31      401.17      4.59 o 
   6  -1   4       32.08       33.95      0.92 o 
   7  -1   4       11.14       10.12      0.62 o 
   8  -1   4        0.23        0.17      0.47 o 
   9  -1   4        6.38        6.96      0.62 o 
  10  -1   4        7.34        7.99      0.71 o 
  -7   0   4        0.45        1.91      0.53 o 
  -6   0   4       12.62       14.54      1.48 o 
  -5   0   4       61.66       51.54      1.51 o 
  -4   0   4       36.24       44.80      4.26 o 
  -3   0   4        0.08        0.69      0.19 o 
  -2   0   4       30.38       31.19      0.57 o 
  -1   0   4      904.73      889.22      9.25 o 
   0   0   4      147.86      120.56      1.23 o 
   1   0   4     1811.43     1835.85     16.07 o 
   2   0   4     3020.67     3024.22     26.31 o 
   3   0   4      817.18      845.17      7.53 o 
   4   0   4        0.66        0.63      0.10 o 
   5   0   4        0.47        0.46      0.14 o 
   6   0   4       10.61       10.12      0.40 o 
   7   0   4      291.10      274.44      5.65 o 
   8   0   4        8.36        7.15      0.59 o 
   9   0   4        0.50        0.71      0.37 o 
  10   0   4        1.25        1.93      0.45 o 
  -7   1   4        1.11        0.41      0.53 o 
  -6   1   4       18.14       17.44      0.79 o 
  -5   1   4       55.58       42.89      1.48 o 
  -4   1   4       96.68       99.48      2.48 o 
  -3   1   4       18.17       24.52      0.75 o 
  -2   1   4      251.66      240.46      3.10 o 
  -1   1   4      884.59      849.91      9.42 o 
   0   1   4       24.02       14.55      0.30 o 
   1   1   4       25.28       22.37      0.44 o 
   2   1   4       71.94       61.52      0.86 o 
   3   1   4       11.76       17.08      0.36 o 
   4   1   4      259.47      285.73      2.82 o 
   5   1   4       38.14       37.54      0.67 o 
   6   1   4        0.72        0.55      0.20 o 
   7   1   4       33.76       30.46      0.95 o 
   8   1   4       61.86       60.56      1.75 o 
   9   1   4        1.89        2.35      0.45 o 
  10   1   4        5.00        6.74      0.67 o 
  -7   2   4        6.18        4.83      1.48 o 
  -6   2   4        0.10        0.32      0.24 o 
  -5   2   4       52.17       41.44      1.60 o 
  -4   2   4       31.36       39.27      1.30 o 
  -3   2   4       13.19        9.35      0.56 o 
  -2   2   4        0.52        1.03      0.27 o 
  -1   2   4      151.83      146.60      2.23 o 
   0   2   4       62.60       82.35      1.18 o 
   1   2   4       26.67       30.16      0.54 o 
   2   2   4      135.00      154.83      1.64 o 
   3   2   4       33.55       35.25      0.54 o 
   4   2   4       95.23      100.50      1.16 o 
   5   2   4      266.47      258.09      3.79 o 
   6   2   4      177.58      170.95      3.15 o 
   7   2   4       77.88       76.26      1.78 o 
   8   2   4       78.64       82.39      2.54 o 
   9   2   4        1.55        1.65      0.42 o 
  10   2   4        0.23        0.24      0.37 o 
  -6   3   4        0.21        0.30      0.35 o 
  -5   3   4        0.56        0.82      0.41 o 
  -4   3   4       12.44        8.10      0.48 o 
  -3   3   4      451.10      401.65      6.99 o 
  -2   3   4      524.26      508.64      8.48 o 
  -1   3   4       23.96       26.55      0.57 o 
   0   3   4      341.84      356.41      3.78 o 
   1   3   4       64.64       54.83      0.81 o 
   2   3   4        7.44       14.88      0.39 o 
   3   3   4      232.03      241.28      2.51 o 
   4   3   4       49.83       48.86      1.01 o 
   5   3   4       63.10       53.80      1.38 o 
   6   3   4       95.44       90.30      2.01 o 
   7   3   4        4.79        3.38      0.42 o 
   8   3   4      200.25      195.22      4.22 o 
   9   3   4        0.00        0.43      0.37 o 
  10   3   4        0.24        0.69      0.41 o 
  -6   4   4      138.33      141.55      2.97 o 
  -5   4   4       43.99       52.32      1.82 o 
  -4   4   4        6.24        6.59      0.51 o 
  -3   4   4      111.20      100.37      2.25 o 
  -2   4   4        4.16        5.06      0.47 o 
  -1   4   4        2.26        1.12      0.23 o 
   0   4   4      350.72      360.62      3.87 o 
   1   4   4      533.08      570.97      5.57 o 
   2   4   4       23.67       19.93      0.46 o 
   3   4   4      358.07      389.66      4.18 o 
   4   4   4        6.78        6.70      0.28 o 
   5   4   4      174.91      178.84      3.37 o 
   6   4   4      184.65      167.35      3.29 o 
   7   4   4       18.45       16.85      0.82 o 
   8   4   4      137.78      135.42      2.90 o 
   9   4   4        6.09        4.47      0.56 o 
  10   4   4        0.36        0.13      0.45 o 
  -6   5   4       29.65       28.81      1.19 o 
  -5   5   4       16.74       17.56      0.93 o 
  -4   5   4       77.16       71.18      2.70 o 
  -3   5   4      516.33      495.75      8.45 o 
  -2   5   4      796.48      790.77     12.80 o 
  -1   5   4       59.88       65.50      1.33 o 
   0   5   4      197.37      204.56      2.83 o 
   1   5   4        0.33        0.40      0.21 o 
   2   5   4       40.84       50.43      0.96 o 
   3   5   4       48.73       54.84      0.90 o 
   4   5   4       90.30       93.81      1.38 o 
   5   5   4        7.41        7.71      0.43 o 
   6   5   4        0.01       -0.19      0.29 o 
   7   5   4       30.88       27.40      1.09 o 
   8   5   4       17.68       17.41      0.96 o 
   9   5   4        1.85        1.56      0.47 o 
  -5   6   4       95.46      115.57      5.02 o 
  -4   6   4        0.72        0.34      0.53 o 
  -3   6   4       49.60       52.69      1.68 o 
  -2   6   4        2.28        3.77      0.59 o 
  -1   6   4        7.24        5.30      0.59 o 
   0   6   4       12.73       16.90      0.78 o 
   1   6   4       41.25       31.08      1.31 o 
   2   6   4       15.23       15.93      0.58 o 
   3   6   4      139.86      142.96      2.06 o 
   4   6   4       82.07       80.19      2.16 o 
   5   6   4        3.54        4.20      0.37 o 
   6   6   4       12.36       11.59      0.76 o 
   7   6   4        1.21        1.09      0.70 o 
   8   6   4        2.42        0.84      0.43 o 
   9   6   4       18.69       19.79      1.13 o 
  -4   7   4        0.08       -0.35      0.41 o 
  -3   7   4        3.81        4.92      0.76 o 
  -2   7   4        5.56        7.63      0.96 o 
  -1   7   4       22.01       16.91      0.99 o 
   0   7   4       57.04       49.57      1.15 o 
   1   7   4       88.59       80.20      1.70 o 
   2   7   4        5.57        4.61      0.47 o 
   3   7   4        9.79       12.58      0.63 o 
   4   7   4       75.04       73.67      1.65 o 
   5   7   4        2.60        3.54      0.39 o 
   6   7   4        5.62        3.12      0.58 o 
   7   7   4        7.82        7.42      0.75 o 
   8   7   4       22.82       26.16      1.27 o 
   9   7   4       22.19       25.92      1.65 o 
  -3   8   4        5.77        3.96      0.76 o 
  -2   8   4        0.60        0.54      0.62 o 
  -1   8   4        4.76        4.07      0.76 o 
   0   8   4        3.68        4.05      0.41 o 
   1   8   4      296.52      292.81      4.54 o 
   2   8   4       30.96       25.89      1.13 o 
   3   8   4      271.68      272.52      5.08 o 
   4   8   4       92.15       83.79      2.13 o 
   5   8   4       13.12       15.36      0.72 o 
   6   8   4        7.07        6.63      0.61 o 
   7   8   4       10.13        9.53      0.88 o 
   8   8   4        1.85        4.04      0.73 o 
  -2   9   4       26.50       27.30      2.23 o 
  -1   9   4        9.36        8.90      1.07 o 
   0   9   4       37.45       38.49      1.60 o 
   1   9   4       76.95       74.24      1.77 o 
   2   9   4        0.01        0.13      0.41 o 
   3   9   4        0.06        0.58      0.47 o 
   4   9   4       38.44       43.11      1.76 o 
   5   9   4        0.09        0.18      0.30 o 
   6   9   4        9.86       10.25      0.82 o 
   7   9   4        6.77        5.24      0.77 o 
  -1  10   4        0.75        0.89      0.71 o 
   0  10   4        1.15        1.34      0.55 o 
   1  10   4       72.23       73.93      3.07 o 
   2  10   4        1.99        1.65      0.47 o 
   3  10   4        7.06        8.40      0.91 o 
   4  10   4       13.98       13.39      0.97 o 
   5  10   4       18.93       19.00      1.08 o 
   6  10   4       11.38       11.52      1.12 o 
   0 -10   5       15.74       13.26      1.05 o 
   1 -10   5        3.15        1.50      0.60 o 
  -3  -9   5       16.94       15.39      1.00 o 
  -2  -9   5       15.88       15.44      0.87 o 
  -1  -9   5        0.75        0.91      0.42 o 
   0  -9   5       15.35       18.27      1.66 o 
   1  -9   5       15.15       13.96      1.11 o 
   2  -9   5        5.32        7.05      0.79 o 
   3  -9   5        5.53        5.82      0.65 o 
   4  -9   5        2.61        2.45      0.89 o 
  -4  -8   5       13.93       13.98      0.95 o 
  -3  -8   5       16.07       17.61      1.77 o 
  -2  -8   5        0.17        0.60      0.47 o 
  -1  -8   5        0.69        0.24      0.28 o 
   0  -8   5      127.05      131.98      2.45 o 
   1  -8   5       13.52       11.54      0.89 o 
   2  -8   5        1.39        1.11      0.46 o 
   3  -8   5        0.28        0.08      0.34 o 
   4  -8   5       10.30       10.86      0.81 o 
   5  -8   5        4.10        2.01      0.64 o 
  -5  -7   5       37.80       43.38      1.54 o 
  -4  -7   5        1.12        1.15      0.44 o 
  -3  -7   5      164.34      159.72      3.24 o 
  -2  -7   5       46.45       42.04      1.48 o 
  -1  -7   5       22.36       24.10      0.78 o 
   0  -7   5       53.47       59.62      1.27 o 
   1  -7   5      170.74      169.57      4.61 o 
   2  -7   5        3.28        1.92      0.44 o 
   3  -7   5       83.38       86.23      1.74 o 
   4  -7   5       17.68       17.92      0.70 o 
   5  -7   5        0.04       -0.52      0.46 o 
   6  -7   5       11.21       10.16      0.91 o 
  -5  -6   5        6.17        5.93      0.77 o 
  -4  -6   5      187.52      187.90      3.58 o 
  -3  -6   5       32.65       32.33      1.52 o 
  -2  -6   5       27.58       26.65      1.07 o 
  -1  -6   5        0.65        0.72      0.26 o 
   0  -6   5      164.52      179.96      2.57 o 
   1  -6   5       32.81       32.27      0.85 o 
   2  -6   5       20.74       19.49      1.35 o 
   3  -6   5        1.65        2.19      0.35 o 
   4  -6   5        9.46       10.89      0.52 o 
   5  -6   5       30.62       23.73      1.35 o 
   6  -6   5       36.06       31.90      1.37 o 
   7  -6   5       22.00       22.31      1.20 o 
  -6  -5   5        0.00        0.20      0.35 o 
  -5  -5   5        2.81        2.62      0.48 o 
  -4  -5   5       62.46       60.48      1.64 o 
  -3  -5   5       71.57       70.73      2.01 o 
  -2  -5   5        7.91        8.61      0.61 o 
  -1  -5   5       38.26       39.64      1.06 o 
   0  -5   5       23.83       27.93      0.75 o 
   1  -5   5        0.08        0.24      0.18 o 
   2  -5   5      116.06      111.79      1.44 o 
   3  -5   5       22.20       23.58      1.34 o 
   4  -5   5        5.61        5.32      0.38 o 
   5  -5   5        0.32        0.72      0.33 o 
   6  -5   5        6.90        6.83      1.01 o 
   7  -5   5       33.38       33.13      2.45 o 
   8  -5   5        0.59        1.02      0.68 o 
  -6  -4   5       32.10       32.28      1.16 o 
  -5  -4   5        1.34        1.93      0.40 o 
  -4  -4   5      187.09      176.34      3.24 o 
  -3  -4   5       82.35       76.64      1.77 o 
  -2  -4   5       26.89       25.08      0.92 o 
  -1  -4   5       83.28       82.77      1.50 o 
   0  -4   5      142.96      142.73      1.94 o 
   1  -4   5       37.33       39.38      0.74 o 
   2  -4   5        0.38        0.85      0.19 o 
   3  -4   5        0.06       -0.16      0.17 o 
   4  -4   5       14.08       14.88      0.52 o 
   5  -4   5      163.24      141.06      2.60 o 
   6  -4   5       10.74       10.97      0.73 o 
   7  -4   5       55.27       52.88      1.69 o 
   8  -4   5        3.24        3.59      0.65 o 
  -6  -3   5        0.82        3.08      0.81 o 
  -5  -3   5       19.17       16.72      1.47 o 
  -4  -3   5      448.77      424.37      6.44 o 
  -3  -3   5       30.73       26.52      1.50 o 
  -2  -3   5       17.91       20.69      0.75 o 
  -1  -3   5        7.05        8.44      0.46 o 
   0  -3   5        3.28        5.95      0.32 o 
   1  -3   5      201.23      224.79      2.40 o 
   2  -3   5      359.00      364.34      3.80 o 
   3  -3   5       35.06       37.74      0.67 o 
   4  -3   5       33.92       32.45      1.05 o 
   5  -3   5       32.44       29.13      1.11 o 
   6  -3   5        9.89        7.56      0.70 o 
   7  -3   5       15.39       17.80      1.46 o 
   8  -3   5        2.85        3.09      0.57 o 
   9  -3   5        3.48        3.22      1.12 o 
  -7  -2   5      236.19      281.42     10.70 o 
  -6  -2   5        3.24        2.84      0.45 o 
  -5  -2   5        2.17        2.78      0.60 o 
  -4  -2   5      147.98      157.65      8.10 o 
  -3  -2   5      101.09       92.47      1.94 o 
  -2  -2   5      110.90      104.66      2.58 o 
  -1  -2   5       75.17       77.73      1.70 o 
   0  -2   5      124.98      147.59      1.84 o 
   1  -2   5        1.45        2.33      0.21 o 
   2  -2   5       18.47       21.96      0.50 o 
   3  -2   5        6.37        4.39      0.24 o 
   4  -2   5       15.10       15.61      0.49 o 
   5  -2   5      108.60      110.93      2.34 o 
   6  -2   5      110.11      119.96      3.07 o 
   7  -2   5       40.08       40.83      1.18 o 
   8  -2   5       15.95       14.87      1.65 o 
   9  -2   5        5.23        6.57      0.74 o 
  -7  -1   5       79.00      103.05      2.84 o 
  -6  -1   5        5.23        5.70      0.65 o 
  -5  -1   5       10.25       13.40      0.83 o 
  -4  -1   5      156.56      157.28      2.99 o 
  -3  -1   5      387.46      372.12      9.45 o 
  -2  -1   5        0.18        0.08      0.20 o 
  -1  -1   5      150.40      149.08      1.99 o 
   0  -1   5       22.24       30.82      0.80 o 
   1  -1   5       55.06       57.38      0.84 o 
   2  -1   5      117.45      137.95      1.68 o 
   3  -1   5     1179.26     1224.74     10.91 o 
   4  -1   5       25.46       25.74      0.54 o 
   5  -1   5      141.51      149.98      2.02 o 
   6  -1   5        3.77        3.78      0.41 o 
   7  -1   5        8.61       10.01      1.60 o 
   8  -1   5       19.70       19.93      1.30 o 
   9  -1   5       58.83       64.32      2.13 o 
  10  -1   5        0.54        1.29      0.54 o 
  -7   0   5       18.34       22.82      1.01 o 
  -6   0   5       55.97       56.42      1.77 o 
  -5   0   5        1.33        3.66      0.53 o 
  -4   0   5      135.71      126.75      3.16 o 
  -3   0   5       36.26       30.35      0.93 o 
  -2   0   5       93.83       80.62      1.69 o 
  -1   0   5       10.90        7.31      0.35 o 
   0   0   5        0.07        1.00      0.25 o 
   1   0   5       21.95       24.80      0.50 o 
   2   0   5      637.80      681.62      6.24 o 
   3   0   5       91.80      101.96      1.22 o 
   4   0   5        1.14        0.59      0.20 o 
   5   0   5       38.12       43.91      0.97 o 
   6   0   5       48.42       42.30      1.16 o 
   7   0   5        5.92        5.36      0.62 o 
   8   0   5       23.68       21.49      1.08 o 
   9   0   5      119.72      132.91      3.40 o 
  10   0   5        2.68        3.33      0.57 o 
  -6   1   5        6.63        5.14      0.77 o 
  -5   1   5       11.23        9.80      0.67 o 
  -4   1   5        2.10        3.05      0.65 o 
  -3   1   5      363.54      332.79      7.56 o 
  -2   1   5       47.91       53.70      1.54 o 
  -1   1   5      518.93      544.22      5.96 o 
   0   1   5      231.43      230.85      3.77 o 
   1   1   5      291.54      315.26      3.10 o 
   2   1   5        1.09        2.69      0.20 o 
   3   1   5      815.33      859.20      7.75 o 
   4   1   5        0.73        1.74      0.16 o 
   5   1   5       82.06       95.04      1.57 o 
   6   1   5      137.31      137.30      2.35 o 
   7   1   5       14.42       15.83      0.87 o 
   8   1   5        0.92        0.42      0.37 o 
   9   1   5      239.43      238.33      5.50 o 
  10   1   5        5.28        5.30      0.89 o 
  -6   2   5       30.44       30.52      1.32 o 
  -5   2   5        2.10        2.04      0.44 o 
  -4   2   5       58.14       46.46      1.50 o 
  -3   2   5       80.61       78.63      3.10 o 
  -2   2   5      173.25      157.72      3.05 o 
  -1   2   5       50.27       51.47      1.09 o 
   0   2   5        0.60        0.29      0.17 o 
   1   2   5       29.05       26.09      0.48 o 
   2   2   5      400.58      437.82      4.17 o 
   3   2   5      371.85      411.61      3.92 o 
   4   2   5        6.85        7.65      0.27 o 
   5   2   5        0.27        0.00      0.10 o 
   6   2   5      198.69      192.38      3.56 o 
   7   2   5        8.85        7.48      0.62 o 
   8   2   5        5.55        6.29      0.67 o 
   9   2   5       37.52       44.08      1.67 o 
  10   2   5       24.33       26.02      1.54 o 
  -6   3   5       49.36       52.99      2.13 o 
  -5   3   5       10.89       13.95      0.70 o 
  -4   3   5        3.04        2.97      0.37 o 
  -3   3   5        1.88        2.94      0.51 o 
  -2   3   5       28.57       25.43      0.84 o 
  -1   3   5      184.45      178.98      3.49 o 
   0   3   5      118.82      125.91      3.00 o 
   1   3   5        3.35        2.01      0.19 o 
   2   3   5        4.23        4.79      0.27 o 
   3   3   5      168.18      165.31      1.90 o 
   4   3   5       68.57       75.03      1.02 o 
   5   3   5        2.28        3.18      0.47 o 
   6   3   5      129.29      124.94      2.60 o 
   7   3   5        2.54        1.69      0.38 o 
   8   3   5       64.75       66.14      2.08 o 
   9   3   5       89.96       87.96      2.62 o 
  10   3   5        4.54        3.63      0.67 o 
  -5   4   5       35.25       38.11      1.30 o 
  -4   4   5       14.53       13.22      0.78 o 
  -3   4   5      114.50      118.95      2.88 o 
  -2   4   5       10.04        8.45      0.58 o 
  -1   4   5       74.71       81.12      2.01 o 
   0   4   5      125.57      125.51      2.58 o 
   1   4   5        4.23        6.52      0.32 o 
   2   4   5       85.98       96.97      1.23 o 
   3   4   5      242.94      248.97      2.70 o 
   4   4   5       23.50       30.23      0.87 o 
   5   4   5        0.05       -0.30      0.34 o 
   6   4   5       98.43       93.78      2.22 o 
   7   4   5      169.03      150.74      3.14 o 
   8   4   5        0.44        0.51      0.34 o 
   9   4   5       12.41       14.47      1.24 o 
  10   4   5        0.44        0.09      0.45 o 
  -5   5   5       51.08       53.13      1.72 o 
  -4   5   5        4.25        2.79      0.47 o 
  -3   5   5        0.16        0.17      0.37 o 
  -2   5   5      126.23      120.45      2.75 o 
  -1   5   5      147.89      136.89      3.00 o 
   0   5   5       26.51       25.24      0.87 o 
   1   5   5        2.47        2.15      0.26 o 
   2   5   5       13.26       10.52      0.50 o 
   3   5   5       57.03       62.87      1.02 o 
   4   5   5      277.04      272.85      4.82 o 
   5   5   5      170.70      185.44      3.01 o 
   6   5   5        2.54        0.74      0.42 o 
   7   5   5       61.58       63.49      1.83 o 
   8   5   5        7.32        5.82      0.65 o 
   9   5   5        0.03        0.11      0.42 o 
  -4   6   5        0.18        0.90      0.46 o 
  -3   6   5       10.34       10.73      0.73 o 
  -2   6   5       92.85       86.45      2.56 o 
  -1   6   5        6.47        6.34      0.70 o 
   0   6   5       30.15       29.28      1.00 o 
   1   6   5       47.60       47.35      1.18 o 
   2   6   5       12.53       18.30      0.70 o 
   3   6   5        8.18        7.90      0.44 o 
   4   6   5        9.32       10.31      0.89 o 
   5   6   5       19.31       19.34      0.78 o 
   6   6   5        8.13        5.22      0.66 o 
   7   6   5       79.69       73.89      2.10 o 
   8   6   5      104.46       99.66      3.15 o 
   9   6   5        0.08        0.19      0.45 o 
  -4   7   5        0.00       -0.33      0.89 o 
  -3   7   5       28.87       28.91      1.32 o 
  -2   7   5       18.07       20.17      1.96 o 
  -1   7   5      274.52      265.37      6.22 o 
   0   7   5        4.59        2.97      0.47 o 
   1   7   5        5.80        7.94      0.51 o 
   2   7   5       11.54       11.13      0.64 o 
   3   7   5      154.75      156.69      3.32 o 
   4   7   5       97.62       88.89      1.87 o 
   5   7   5      589.83      606.79      8.57 o 
   6   7   5        1.67        1.97      0.72 o 
   7   7   5       30.57       34.92      1.97 o 
   8   7   5        7.85        9.71      0.90 o 
   9   7   5        0.55        0.06      0.65 o 
  -3   8   5        0.07        0.09      0.90 o 
  -2   8   5      176.23      184.40      5.91 o 
  -1   8   5        1.16        1.52      1.54 o 
   0   8   5       23.87       27.43      1.24 o 
   1   8   5       26.84       25.62      0.94 o 
   2   8   5        4.13        3.13      0.54 o 
   3   8   5        0.61        0.09      0.83 o 
   4   8   5       15.91       15.55      1.11 o 
   5   8   5        2.27        4.68      0.52 o 
   6   8   5        4.30        3.58      0.67 o 
   7   8   5        9.10        8.45      0.88 o 
   8   8   5        9.71        6.24      0.83 o 
  -1   9   5       80.89       77.12      3.19 o 
   0   9   5        5.39        4.85      0.75 o 
   1   9   5        7.56        5.71      0.53 o 
   2   9   5        0.45        0.24      0.42 o 
   3   9   5       34.95       34.48      1.58 o 
   4   9   5       19.94       17.90      1.22 o 
   5   9   5       99.66      100.11      2.95 o 
   6   9   5        1.68        0.85      0.57 o 
   7   9   5        0.10       -0.09      0.61 o 
   0  10   5        0.02       -0.04      0.43 o 
   1  10   5        1.27        0.61      0.39 o 
   2  10   5        2.57        1.62      0.54 o 
   3  10   5        8.13        9.49      1.65 o 
   4  10   5        4.80        5.81      0.82 o 
   5  10   5       23.23       24.13      1.23 o 
  -1  -9   6        3.44        2.34      0.87 o 
   0  -9   6        1.14        6.32      0.80 o 
   1  -9   6       58.00       57.80      2.06 o 
   2  -9   6        0.00        0.61      0.75 o 
   3  -9   6        5.01        8.78      0.83 o 
  -3  -8   6       17.43       19.83      1.11 o 
  -2  -8   6       15.35       14.35      0.96 o 
  -1  -8   6        1.19        0.99      0.36 o 
   0  -8   6        0.13        1.25      0.45 o 
   1  -8   6       71.32       79.45      2.35 o 
   2  -8   6        1.45        0.46      0.56 o 
   3  -8   6        0.61        1.48      0.68 o 
   4  -8   6        8.76       10.71      0.82 o 
   5  -8   6        7.68        8.38      1.01 o 
  -4  -7   6       68.26       70.68      2.24 o 
  -3  -7   6        9.21        7.74      0.73 o 
  -2  -7   6        0.94        0.94      0.39 o 
  -1  -7   6       16.61       14.05      0.74 o 
   0  -7   6        0.04        0.37      0.30 o 
   1  -7   6       18.31       16.56      2.15 o 
   2  -7   6        8.44       10.33      1.15 o 
   3  -7   6        0.01       -0.50      0.36 o 
   4  -7   6        4.25        2.46      0.39 o 
   5  -7   6        4.93        4.24      0.59 o 
   6  -7   6        0.57        1.38      0.59 o 
  -5  -6   6        8.83        9.85      0.81 o 
  -4  -6   6       12.58       12.68      0.86 o 
  -3  -6   6        2.15        3.27      0.54 o 
  -2  -6   6        3.80        2.91      0.49 o 
  -1  -6   6       12.01       12.71      0.68 o 
   0  -6   6        2.43        4.71      0.41 o 
   1  -6   6        0.91        0.86      0.27 o 
   2  -6   6       27.39       24.00      1.14 o 
   4  -6   6        0.01        0.04      0.35 o 
   5  -6   6       20.40       21.54      1.00 o 
   6  -6   6        0.12        1.52      0.55 o 
   7  -6   6      111.61      116.19      3.68 o 
  -5  -5   6        2.89        2.55      0.49 o 
  -4  -5   6      112.88      114.47      2.58 o 
  -3  -5   6       22.97       23.38      1.05 o 
  -2  -5   6       38.22       37.64      2.06 o 
  -1  -5   6       53.00       46.53      1.20 o 
   0  -5   6       97.25       91.87      1.60 o 
   1  -5   6       20.81       19.25      0.69 o 
   2  -5   6       38.15       40.31      0.97 o 
   3  -5   6       47.62       42.91      1.10 o 
   4  -5   6       61.39       67.91      1.42 o 
   5  -5   6       51.99       48.63      1.94 o 
   6  -5   6       24.22       20.68      1.10 o 
   7  -5   6       35.05       35.94      1.48 o 
   8  -5   6        0.45        0.30      0.50 o 
  -5  -4   6       16.89       16.07      0.96 o 
  -4  -4   6       34.40       38.00      1.25 o 
  -3  -4   6      343.17      348.93      5.63 o 
  -2  -4   6        0.46        0.42      0.27 o 
  -1  -4   6      155.00      151.11      2.50 o 
   0  -4   6        0.06        0.61      0.24 o 
   1  -4   6       11.02       10.45      0.78 o 
   2  -4   6      241.76      229.26      2.67 o 
   3  -4   6      276.58      282.80      3.63 o 
   4  -4   6       50.76       55.71      1.22 o 
   5  -4   6        0.86        1.20      0.20 o 
   6  -4   6       61.77       50.64      1.65 o 
   7  -4   6      112.35      111.90      2.73 o 
   8  -4   6        0.04        0.47      0.50 o 
  -6  -3   6       33.73       41.32      1.46 o 
  -5  -3   6        0.35        0.82      0.38 o 
  -4  -3   6       30.22       32.31      1.44 o 
  -3  -3   6        0.79        3.47      1.83 o 
  -2  -3   6        0.06       -0.03      0.37 o 
  -1  -3   6       49.06       41.23      1.14 o 
   0  -3   6        0.69        0.82      0.23 o 
   1  -3   6       26.46       25.38      0.67 o 
   2  -3   6       28.74       30.12      0.71 o 
   3  -3   6      338.48      397.68      4.61 o 
   4  -3   6       38.16       41.94      0.95 o 
   5  -3   6       12.57       11.85      0.58 o 
   6  -3   6      213.17      185.75      3.80 o 
   7  -3   6       66.37       62.42      1.82 o 
   8  -3   6        4.32        5.27      0.74 o 
   9  -3   6        0.29        1.30      0.83 o 
  -6  -2   6       38.43       43.11      1.42 o 
  -5  -2   6        9.51        9.35      0.65 o 
  -4  -2   6        4.64        6.23      0.56 o 
  -3  -2   6      141.87      144.26      3.22 o 
  -2  -2   6        0.61        1.05      0.53 o 
  -1  -2   6        2.76        1.91      0.73 o 
   0  -2   6       63.76       64.84      0.99 o 
   1  -2   6      140.61      139.77      1.89 o 
   2  -2   6       52.28       63.96      0.97 o 
   3  -2   6     1631.13     1629.73     16.80 o 
   4  -2   6       17.54       20.39      0.60 o 
   5  -2   6       16.67       18.25      0.59 o 
   6  -2   6       62.12       58.07      2.02 o 
   7  -2   6       75.40       65.99      2.19 o 
   8  -2   6        0.96        0.92      0.45 o 
   9  -2   6       14.94       16.05      1.24 o 
  -6  -1   6        1.28        0.35      0.89 o 
  -5  -1   6        0.90        0.62      0.31 o 
  -4  -1   6        7.23        6.86      1.17 o 
  -3  -1   6       20.31       21.21      0.91 o 
  -2  -1   6        2.96        2.72      0.50 o 
  -1  -1   6        9.58        9.25      0.59 o 
   0  -1   6      662.66      614.35      7.87 o 
   1  -1   6        9.57        8.33      0.33 o 
   2  -1   6      208.73      211.16      2.29 o 
   3  -1   6      317.23      344.53      3.43 o 
   4  -1   6        3.22        3.59      0.26 o 
   5  -1   6        0.02        0.08      0.17 o 
   6  -1   6       78.79       69.23      1.61 o 
   7  -1   6        7.50        7.03      0.74 o 
   8  -1   6        2.24        1.18      0.50 o 
   9  -1   6       61.76       62.82      2.20 o 
  -5   0   6        0.62       -0.10      0.30 o 
  -4   0   6        1.67        0.96      0.30 o 
  -3   0   6      238.06      224.12      4.24 o 
  -2   0   6        7.51        8.17      0.58 o 
  -1   0   6      285.16      281.41      4.58 o 
   0   0   6      239.04      224.21      3.07 o 
   1   0   6       17.93       10.71      0.36 o 
   2   0   6        0.00        0.27      0.18 o 
   3   0   6      727.42      757.50      6.99 o 
   4   0   6        6.84        5.40      0.27 o 
   5   0   6       12.21       15.13      0.46 o 
   6   0   6       44.56       45.47      1.21 o 
   7   0   6       44.05       41.13      1.58 o 
   8   0   6       58.98       55.72      1.95 o 
   9   0   6      115.84      113.67      4.02 o 
  10   0   6        7.84        7.61      0.82 o 
  -6   1   6      125.57      124.62      3.90 o 
  -5   1   6        0.30        0.28      0.30 o 
  -4   1   6       40.33       38.79      2.25 o 
  -3   1   6        6.79        7.76      0.57 o 
  -2   1   6      194.16      174.70      3.44 o 
  -1   1   6       33.96       33.39      1.14 o 
   0   1   6      342.75      329.79      4.23 o 
   1   1   6        3.41        4.15      0.24 o 
   2   1   6       21.42       22.88      0.72 o 
   3   1   6      190.62      211.00      2.25 o 
   4   1   6       17.70       21.08      0.52 o 
   5   1   6        5.72        5.80      0.28 o 
   6   1   6       50.15       48.82      1.42 o 
   7   1   6        0.03        0.17      0.37 o 
   8   1   6       10.45       12.15      1.48 o 
   9   1   6       52.82       56.45      5.26 o 
  10   1   6       14.60       15.99      1.16 o 
  -5   2   6       14.42       18.21      0.82 o 
  -4   2   6        0.60        0.79      0.44 o 
  -3   2   6       57.88       60.93      1.65 o 
  -2   2   6        6.92        6.89      0.82 o 
  -1   2   6       17.16       16.12      0.82 o 
   0   2   6       59.87       55.19      1.27 o 
   1   2   6      150.74      164.87      2.33 o 
   2   2   6       18.77       19.86      0.50 o 
   3   2   6       83.50       96.90      1.25 o 
   4   2   6       58.31       66.28      1.06 o 
   5   2   6       30.17       29.74      1.00 o 
   6   2   6       10.07        9.66      0.69 o 
   7   2   6       92.23       79.01      1.95 o 
   8   2   6        1.88        1.95      0.50 o 
   9   2   6      166.17      171.04      4.28 o 
  10   2   6       14.07       18.66      1.60 o 
  -5   3   6       30.34       31.95      1.51 o 
  -4   3   6        9.09       12.73      0.85 o 
  -3   3   6        0.61        2.71      0.40 o 
  -2   3   6      258.32      249.80      4.74 o 
  -1   3   6       21.53       20.88      0.92 o 
   0   3   6        3.76        2.87      0.36 o 
   1   3   6       31.62       30.29      0.76 o 
   2   3   6      314.79      329.67      3.48 o 
   3   3   6      128.13      187.29      5.24 o 
   4   3   6      385.53      367.05      3.79 o 
   5   3   6        6.00        6.20      0.41 o 
   6   3   6      123.42      131.92      4.07 o 
   7   3   6      125.28      109.82      2.51 o 
   8   3   6       16.41       15.25      1.04 o 
   9   3   6       16.68       14.24      1.08 o 
  10   3   6        4.32        5.01      0.75 o 
  -5   4   6       71.20       70.14      1.77 o 
  -4   4   6        1.10        0.27      0.34 o 
  -3   4   6       86.17       79.29      2.11 o 
  -2   4   6       52.18       50.77      1.61 o 
  -1   4   6      757.08      754.79     12.37 o 
   0   4   6       14.18       10.95      0.61 o 
   1   4   6      199.59      204.41      3.13 o 
   2   4   6       36.58       38.18      0.83 o 
   3   4   6      139.07      154.96      1.91 o 
   4   4   6      380.83      372.18      4.54 o 
   5   4   6      105.28      107.69      2.01 o 
   6   4   6        0.38        0.60      0.42 o 
   7   4   6       42.82       37.86      2.49 o 
   8   4   6       30.19       26.32      1.30 o 
   9   4   6       95.26       94.87      2.95 o 
  10   4   6        5.77        6.23      1.24 o 
  -4   5   6      119.29      143.81      5.66 o 
  -3   5   6        1.90        2.44      0.82 o 
  -2   5   6      103.45      101.96      2.60 o 
  -1   5   6        3.32        3.77      0.57 o 
   0   5   6       19.63       16.29      0.74 o 
   1   5   6       59.50       53.14      1.13 o 
   2   5   6        9.56       11.74      0.53 o 
   3   5   6       83.76       79.56      1.16 o 
   4   5   6       26.17       24.36      0.87 o 
   5   5   6       38.20       35.71      1.06 o 
   6   5   6       29.33       31.82      0.92 o 
   7   5   6       89.50       81.65      2.20 o 
   8   5   6       45.11       41.86      1.93 o 
   9   5   6        5.63        5.07      0.68 o 
  -4   6   6        1.49        1.52      0.52 o 
  -3   6   6        3.79        5.03      0.69 o 
  -2   6   6       10.02       12.19      0.89 o 
  -1   6   6       68.08       74.05      2.38 o 
   0   6   6       16.03       12.84      1.07 o 
   1   6   6        7.70        5.14      0.42 o 
   2   6   6        0.93        0.55      0.24 o 
   3   6   6       80.76       86.44      1.86 o 
   4   6   6       85.24       83.00      1.96 o 
   5   6   6      228.10      233.82      4.11 o 
   6   6   6        0.68        0.68      0.29 o 
   7   6   6        3.88        4.28      0.70 o 
   8   6   6        0.67        0.58      0.50 o 
   9   6   6       25.66       23.32      1.37 o 
  -3   7   6        0.25        0.60      0.47 o 
  -2   7   6       13.72       18.50      1.66 o 
  -1   7   6        0.01        0.05      0.39 o 
   0   7   6        5.64        4.32      0.95 o 
   1   7   6       13.83       12.15      0.82 o 
   2   7   6      242.80      236.26      5.72 o 
   3   7   6        6.42        4.20      0.57 o 
   4   7   6       96.86       94.20      3.19 o 
   5   7   6        2.28        1.84      0.38 o 
   6   7   6        3.21        2.88      0.43 o 
   7   7   6        5.56        4.34      0.99 o 
   8   7   6        7.99        7.73      0.83 o 
  -2   8   6        0.00       -0.38      1.30 o 
  -1   8   6      117.31      115.13      3.66 o 
   0   8   6       10.31        9.49      1.30 o 
   1   8   6       85.65       83.14      1.75 o 
   2   8   6       10.27       10.01      1.16 o 
   3   8   6        0.45        0.40      0.47 o 
   4   8   6        0.81       -0.16      0.41 o 
   5   8   6       95.58       98.09      2.92 o 
   6   8   6       10.96       12.84      0.74 o 
   7   8   6        8.82       11.63      0.83 o 
   8   8   6        0.41       -0.13      0.49 o 
   0   9   6        4.38        6.67      1.07 o 
   1   9   6        3.71        3.30      0.63 o 
   2   9   6      139.50      139.42      3.58 o 
   3   9   6        3.01        3.90      1.60 o 
   4   9   6        0.71        0.84      0.50 o 
   5   9   6        7.04        5.30      0.81 o 
   6   9   6       22.55       25.33      1.42 o 
   7   9   6        1.48        1.27      0.67 o 
   2  10   6        3.92        4.91      0.95 o 
   3  10   6        2.57        2.08      0.62 o 
   4  10   6        7.34        7.01      0.91 o 
  -1  -8   7       20.77       20.21      1.47 o 
   0  -8   7        0.65        1.31      0.53 o 
   1  -8   7        5.57        5.81      1.39 o 
   2  -8   7        1.71        1.98      0.62 o 
   3  -8   7        2.65        2.66      1.24 o 
   4  -8   7        6.68        6.41      1.05 o 
  -3  -7   7       74.80       73.04      2.11 o 
  -2  -7   7        2.74        2.58      0.58 o 
  -1  -7   7        0.41        0.25      0.33 o 
   0  -7   7        0.64        2.38      0.39 o 
   1  -7   7       57.79       60.89      2.58 o 
   2  -7   7        3.32        2.79      0.61 o 
   3  -7   7       10.58       10.69      0.93 o 
   4  -7   7        5.89        5.23      1.05 o 
   5  -7   7        3.52        2.77      0.75 o 
   6  -7   7        1.40        1.91      0.64 o 
  -4  -6   7       10.87       13.02      0.91 o 
  -3  -6   7        5.92        6.60      1.02 o 
  -2  -6   7      126.04      133.67      2.89 o 
  -1  -6   7       27.50       27.73      1.18 o 
   0  -6   7       10.16       12.84      0.65 o 
   1  -6   7        2.01        2.53      0.43 o 
   2  -6   7        0.73        1.30      0.72 o 
   3  -6   7        1.07        0.69      0.40 o 
   4  -6   7        9.02        8.09      0.64 o 
   5  -6   7        3.55        5.14      0.44 o 
   6  -6   7        8.62        6.53      1.14 o 
   7  -6   7       14.53       14.24      1.12 o 
  -4  -5   7        0.10        0.48      0.45 o 
  -3  -5   7      151.49      148.41      3.13 o 
  -2  -5   7        6.59        6.08      0.78 o 
  -1  -5   7        5.06        5.63      0.59 o 
   0  -5   7       14.09       11.78      0.57 o 
   1  -5   7       74.31       76.99      1.62 o 
   2  -5   7       26.27       27.66      1.55 o 
   3  -5   7       22.60       20.46      1.08 o 
   4  -5   7        0.18        0.04      0.27 o 
   5  -5   7       11.93       11.87      0.61 o 
   6  -5   7       29.06       28.29      1.35 o 
   7  -5   7       11.47       12.53      1.00 o 
  -5  -4   7        0.36        0.15      0.49 o 
  -4  -4   7       11.21        9.74      0.82 o 
  -3  -4   7        0.07        0.27      0.54 o 
  -2  -4   7       27.39       25.80      1.19 o 
  -1  -4   7       28.73       23.28      1.13 o 
   0  -4   7       17.24       16.49      0.67 o 
   1  -4   7       35.50       36.40      1.01 o 
   2  -4   7      139.20      136.47      2.30 o 
   3  -4   7      286.11      281.61      4.58 o 
   4  -4   7        4.07        5.05      0.46 o 
   5  -4   7        3.45        4.03      0.40 o 
   6  -4   7       27.95       25.91      1.58 o 
   7  -4   7       13.28       13.40      0.98 o 
   8  -4   7        6.49        6.96      1.65 o 
  -5  -3   7        6.63        7.12      0.74 o 
  -4  -3   7        6.92        8.05      1.26 o 
  -3  -3   7       60.69       64.38      1.92 o 
  -2  -3   7       78.42       75.69      2.11 o 
  -1  -3   7      174.34      154.51      3.39 o 
   0  -3   7      132.04      126.01      2.41 o 
   1  -3   7       28.02       26.80      0.85 o 
   2  -3   7       45.50       44.40      1.14 o 
   3  -3   7      126.56      114.83      1.86 o 
   4  -3   7       48.52       47.69      1.16 o 
   5  -3   7        4.87        7.24      0.93 o 
   6  -3   7       45.98       42.72      1.30 o 
   7  -3   7       25.68       29.24      1.50 o 
   8  -3   7        6.07        5.63      0.82 o 
   9  -3   7       11.17       14.21      1.19 o 
  -5  -2   7        1.56        1.90      0.48 o 
  -4  -2   7        0.31        0.15      0.31 o 
  -3  -2   7        9.40       10.84      1.54 o 
  -2  -2   7       32.76       30.71      1.23 o 
  -1  -2   7       12.24        9.09      0.65 o 
   0  -2   7        8.01        6.07      0.48 o 
   1  -2   7        5.71        6.58      0.43 o 
   2  -2   7       93.75       90.48      1.46 o 
   3  -2   7      167.39      172.08      2.12 o 
   4  -2   7       70.62       76.85      1.74 o 
   5  -2   7        1.88        1.54      0.26 o 
   6  -2   7       90.65       81.72      1.73 o 
   7  -2   7       10.96        8.05      1.06 o 
   8  -2   7       15.80       16.88      3.72 o 
   9  -2   7        7.42        9.67      1.00 o 
  -5  -1   7       21.91       25.47      1.12 o 
  -4  -1   7        4.78        4.17      0.82 o 
  -3  -1   7      119.13      123.41      2.84 o 
  -2  -1   7       21.07       20.73      0.97 o 
  -1  -1   7       30.91       26.26      1.42 o 
   0  -1   7       57.79       58.22      1.33 o 
   1  -1   7        0.48        1.35      0.38 o 
   2  -1   7        5.35        6.08      0.36 o 
   3  -1   7       15.72       16.46      0.52 o 
   4  -1   7       28.86       29.77      0.88 o 
   5  -1   7       57.17       60.24      1.75 o 
   6  -1   7        1.48        1.91      0.40 o 
   7  -1   7        2.00        1.06      0.50 o 
   8  -1   7       42.28       43.02      1.82 o 
   9  -1   7        0.25       -0.37      0.45 o 
  -5   0   7        1.69        2.13      0.49 o 
  -4   0   7        8.41        8.14      0.68 o 
  -3   0   7        0.00        0.13      0.48 o 
  -2   0   7      251.14      239.24      4.59 o 
  -1   0   7       34.47       37.17      1.26 o 
   0   0   7       62.72       63.75      1.38 o 
   1   0   7       98.39       99.75      1.62 o 
   2   0   7       10.00        8.75      0.42 o 
   3   0   7        7.02        6.50      0.35 o 
   4   0   7      130.87      130.34      1.74 o 
   5   0   7       54.09       59.90      1.07 o 
   6   0   7       29.62       29.78      1.16 o 
   7   0   7        0.09        1.30      0.50 o 
   8   0   7       10.88        8.47      0.85 o 
   9   0   7       69.54       72.14      2.72 o 
  10   0   7      108.52      116.14      3.46 o 
  -5   1   7      112.01      115.69      2.76 o 
  -4   1   7        4.24        5.26      0.66 o 
  -3   1   7      136.82      126.24      3.06 o 
  -2   1   7        9.61        9.29      0.69 o 
  -1   1   7       58.99       52.29      1.58 o 
   0   1   7        3.96        2.76      0.32 o 
   1   1   7        1.98        4.21      0.32 o 
   2   1   7       10.83       11.11      0.44 o 
   3   1   7       61.92       64.98      1.01 o 
   4   1   7       26.54       28.30      0.62 o 
   5   1   7       12.23       12.87      0.51 o 
   6   1   7        1.77        2.92      0.29 o 
   7   1   7       76.05       71.92      2.35 o 
   8   1   7       47.15       45.22      1.87 o 
   9   1   7        6.08        8.33      0.87 o 
  10   1   7       26.06       30.41      1.62 o 
  -5   2   7        2.41        1.80      0.83 o 
  -4   2   7        4.20        6.40      0.60 o 
  -3   2   7       14.31       14.07      0.85 o 
  -2   2   7       87.18       82.03      2.15 o 
  -1   2   7       59.52       64.44      1.83 o 
   0   2   7      137.72      142.09      3.09 o 
   1   2   7      105.41      108.14      1.68 o 
   2   2   7        3.06        3.44      0.37 o 
   3   2   7        1.96        3.56      0.28 o 
   4   2   7       80.72       76.01      1.17 o 
   5   2   7        0.85        0.91      0.28 o 
   6   2   7        2.31        1.54      0.34 o 
   7   2   7        3.47        3.02      0.62 o 
   8   2   7        1.17        0.53      0.45 o 
   9   2   7        7.74        9.17      0.96 o 
  10   2   7      137.13      132.05      4.49 o 
  -4   3   7        2.67        3.51      0.73 o 
  -3   3   7       12.18        9.67      0.77 o 
  -2   3   7        3.32        4.34      0.59 o 
  -1   3   7        0.05       -0.08      0.31 o 
   0   3   7       34.36       29.82      1.67 o 
   1   3   7      132.58      117.66      1.90 o 
   2   3   7        2.95        2.60      0.29 o 
   3   3   7       12.57       16.25      0.52 o 
   4   3   7      111.39      117.12      1.63 o 
   5   3   7       60.85       61.01      1.46 o 
   6   3   7        0.05        0.03      0.20 o 
   7   3   7      119.64      105.64      3.06 o 
   8   3   7       20.86       21.03      1.29 o 
   9   3   7        3.04        3.05      0.89 o 
  10   3   7        0.29        0.23      0.54 o 
  -4   4   7       24.29       26.23      1.29 o 
  -3   4   7        1.03        0.94      0.42 o 
  -2   4   7        2.87        2.32      0.59 o 
  -1   4   7       23.78       24.76      1.15 o 
   0   4   7       38.75       41.31      1.47 o 
   1   4   7       40.27       33.09      1.08 o 
   2   4   7        6.81        9.83      0.60 o 
   3   4   7      146.72      146.99      1.91 o 
   4   4   7      281.47      270.72      3.84 o 
   5   4   7      173.98      168.69      2.92 o 
   6   4   7       39.86       45.83      1.48 o 
   7   4   7        4.38        3.31      0.67 o 
   8   4   7       37.88       38.80      1.45 o 
   9   4   7       11.11       13.14      1.60 o 
  -3   5   7        1.24        1.28      0.49 o 
  -2   5   7        1.73        1.42      0.49 o 
  -1   5   7        0.49        1.06      0.41 o 
   0   5   7      148.86      138.48      6.48 o 
   1   5   7      132.69      123.10      2.01 o 
   2   5   7       34.46       31.26      0.91 o 
   3   5   7       12.97       12.23      0.72 o 
   4   5   7       75.25       70.58      2.06 o 
   5   5   7      198.79      198.90      3.35 o 
   6   5   7        6.34        7.57      0.57 o 
   7   5   7        2.04        1.01      0.48 o 
   8   5   7       24.53       24.28      1.22 o 
   9   5   7       34.02       36.16      2.25 o 
  -3   6   7        6.69        5.60      1.30 o 
  -2   6   7        2.62        3.30      0.78 o 
  -1   6   7        0.55        1.07      0.48 o 
   0   6   7       51.94       50.99      2.39 o 
   1   6   7       13.00       10.27      1.23 o 
   2   6   7       20.63       19.22      0.75 o 
   3   6   7       16.26       16.15      0.92 o 
   4   6   7        3.55        3.57      0.54 o 
   5   6   7       39.88       36.74      1.33 o 
   6   6   7      201.71      219.15      3.66 o 
   7   6   7        1.66        1.34      0.60 o 
   8   6   7       76.71       77.61      2.74 o 
   9   6   7        4.39        3.93      0.70 o 
  -2   7   7        3.10        2.42      0.69 o 
  -1   7   7      119.85      125.78      4.18 o 
   0   7   7       37.35       39.06      1.68 o 
   1   7   7        0.44        0.80      0.37 o 
   2   7   7       30.68       27.71      0.99 o 
   3   7   7       30.61       29.16      1.48 o 
   4   7   7        0.24       -0.08      0.33 o 
   5   7   7       66.55       63.53      1.90 o 
   6   7   7        0.10        0.15      0.36 o 
   7   7   7        3.77        3.32      1.25 o 
   8   7   7        0.98        0.51      0.51 o 
  -1   8   7        0.22        0.44      0.64 o 
   0   8   7       73.83       69.66      2.78 o 
   1   8   7        4.76        2.85      0.97 o 
   2   8   7        4.48        6.22      0.66 o 
   3   8   7       14.68       16.24      1.13 o 
   4   8   7        7.52        6.01      0.95 o 
   5   8   7        2.00        2.69      0.71 o 
   6   8   7       66.45       63.51      2.21 o 
   7   8   7        9.08        8.67      1.01 o 
   1   9   7        0.00        0.89      1.77 o 
   2   9   7        8.92        6.13      1.12 o 
   3   9   7        4.64        3.04      1.24 o 
   4   9   7        0.82        0.66      0.59 o 
   5   9   7        1.95        1.40      1.65 o 
   6   9   7        3.72        3.74      0.77 o 
  -1  -7   8        2.41        2.97      0.56 o 
   0  -7   8        6.50        5.59      0.84 o 
   1  -7   8       13.48       15.41      1.12 o 
   2  -7   8       57.55       63.26      2.69 o 
   3  -7   8       31.88       33.75      1.56 o 
   4  -7   8        4.57        3.82      0.85 o 
   5  -7   8       12.24       14.98      1.44 o 
  -2  -6   8        7.80        9.60      0.94 o 
  -1  -6   8        0.17        0.19      0.42 o 
   0  -6   8        0.59        0.63      0.38 o 
   1  -6   8       19.62       19.25      1.46 o 
   2  -6   8       14.75       16.68      1.08 o 
   3  -6   8       17.58       19.56      1.38 o 
   4  -6   8       23.68       22.21      1.37 o 
   5  -6   8       12.53       13.42      1.07 o 
   6  -6   8        0.37        0.08      0.57 o 
  -3  -5   8        0.60        0.57      0.53 o 
  -2  -5   8      121.62      114.16      4.72 o 
  -1  -5   8        1.96        1.39      0.50 o 
   0  -5   8       66.64       68.98      1.81 o 
   1  -5   8        9.15        9.31      0.62 o 
   2  -5   8       19.22       18.18      0.96 o 
   3  -5   8        0.52        1.56      0.53 o 
   4  -5   8       47.46       43.47      1.62 o 
   5  -5   8        3.48        4.78      0.70 o 
   6  -5   8        4.70        5.19      0.66 o 
   7  -5   8        4.59        5.50      1.16 o 
  -3  -4   8       19.01       20.25      1.17 o 
  -2  -4   8        1.24        1.43      0.47 o 
  -1  -4   8       15.58       14.02      1.30 o 
   0  -4   8       20.51       18.15      0.87 o 
   1  -4   8        2.34        3.74      0.44 o 
   2  -4   8        1.43        1.34      0.35 o 
   3  -4   8       27.61       30.34      1.86 o 
   4  -4   8        1.74        9.58      1.16 o 
   5  -4   8       15.70       16.65      0.73 o 
   6  -4   8       16.69       15.47      0.92 o 
   7  -4   8       11.08       10.57      1.11 o 
   8  -4   8        0.01        0.17      0.54 o 
  -4  -3   8        7.07        8.62      0.98 o 
  -3  -3   8        3.30        4.67      0.93 o 
  -2  -3   8      313.12      316.83      6.77 o 
  -1  -3   8       31.37       31.12      1.50 o 
   0  -3   8       90.63       78.54      1.84 o 
   1  -3   8        5.48        4.59      0.43 o 
   2  -3   8       69.31       68.18      1.49 o 
   3  -3   8       77.65       73.53      1.82 o 
   4  -3   8      422.54      399.24      6.16 o 
   5  -3   8        2.64        2.42      0.38 o 
   6  -3   8        0.45        0.76      0.29 o 
   7  -3   8        2.59        2.02      0.62 o 
   8  -3   8        4.46        3.25      0.83 o 
  -4  -2   8        2.28        2.31      0.50 o 
  -3  -2   8        8.89        8.22      0.75 o 
  -2  -2   8        1.87        2.97      0.54 o 
  -1  -2   8       89.65       79.41      2.22 o 
   0  -2   8       29.41       28.25      2.23 o 
   1  -2   8      175.18      150.78      2.42 o 
   2  -2   8        1.73        1.79      0.31 o 
   3  -2   8        2.37        1.79      0.35 o 
   4  -2   8        1.56        0.89      0.31 o 
   5  -2   8        8.74        7.51      0.52 o 
   6  -2   8        5.11        5.40      0.43 o 
   7  -2   8       41.77       32.27      2.72 o 
   8  -2   8        9.45        9.70      1.77 o 
   9  -2   8       27.17       25.60      1.59 o 
  -4  -1   8        1.99        2.54      0.50 o 
  -3  -1   8        1.40        2.31      0.48 o 
  -2  -1   8        4.08        4.10      0.57 o 
  -1  -1   8        0.81        0.38      0.37 o 
   0  -1   8        0.35        0.17      0.32 o 
   1  -1   8        0.01       -0.18      0.21 o 
   2  -1   8       51.49       54.57      1.26 o 
   3  -1   8        8.43        7.79      0.49 o 
   4  -1   8      642.84      610.13      9.33 o 
   5  -1   8       54.92       56.08      1.20 o 
   6  -1   8        2.81        2.00      0.34 o 
   7  -1   8        3.88        5.47      0.95 o 
   8  -1   8       25.77       20.78      3.13 o 
   9  -1   8       21.78       19.82      1.65 o 
  -4   0   8        0.01        0.90      0.41 o 
  -3   0   8       22.85       22.70      1.81 o 
  -2   0   8       13.81       14.61      0.92 o 
  -1   0   8        0.31       -0.05      0.30 o 
   0   0   8        2.05        1.90      0.56 o 
   1   0   8      281.88      247.88      3.47 o 
   2   0   8       13.84       17.30      0.65 o 
   3   0   8        0.03        0.06      0.26 o 
   4   0   8      100.72      108.44      1.71 o 
   5   0   8       19.26       18.41      1.05 o 
   6   0   8       10.84       14.84      0.99 o 
   7   0   8        1.26        1.23      0.54 o 
   8   0   8       59.85       55.29      2.15 o 
   9   0   8        6.24        6.39      0.87 o 
  -4   1   8        4.06        5.63      0.71 o 
  -3   1   8       10.19        9.71      1.56 o 
  -2   1   8       36.13       37.64      1.86 o 
  -1   1   8       18.12       17.68      0.94 o 
   0   1   8        6.43        6.93      0.64 o 
   1   1   8        1.27        1.41      0.33 o 
   2   1   8        6.05        7.44      0.48 o 
   3   1   8       94.52      107.31      1.81 o 
   4   1   8      193.55      192.35      2.44 o 
   5   1   8      133.22      138.64      2.99 o 
   6   1   8        9.73       10.28      0.57 o 
   7   1   8       20.52       20.99      1.11 o 
   8   1   8       28.96       27.02      1.50 o 
   9   1   8       43.76       45.07      2.02 o 
  -4   2   8        0.60        0.44      0.51 o 
  -3   2   8        0.67        0.77      0.41 o 
  -2   2   8        5.74        5.40      0.74 o 
  -1   2   8       85.87       77.63      2.17 o 
   0   2   8       25.95       25.52      1.15 o 
   1   2   8       73.42       62.97      1.64 o 
   2   2   8        0.00        0.16      0.23 o 
   3   2   8       67.88       70.17      1.37 o 
   4   2   8       20.43       24.11      0.78 o 
   5   2   8       79.87       74.79      2.42 o 
   6   2   8       14.47       16.29      0.72 o 
   7   2   8       25.08       26.49      1.26 o 
   8   2   8        0.00        0.39      0.54 o 
   9   2   8        8.11        8.07      1.83 o 
  -3   3   8        0.84        0.43      0.41 o 
  -2   3   8       31.89       32.71      1.37 o 
  -1   3   8        6.63        5.08      0.60 o 
   0   3   8      418.20      417.71     10.99 o 
   1   3   8        2.12        2.85      0.42 o 
   2   3   8      107.20       99.35      1.82 o 
   3   3   8        1.31        1.15      0.28 o 
   4   3   8      113.09      115.24      2.35 o 
   5   3   8       12.72       13.76      0.73 o 
   6   3   8        2.16        1.57      0.47 o 
   7   3   8       15.14       15.78      1.10 o 
   8   3   8       10.26        8.03      0.96 o 
   9   3   8        1.95        1.77      0.67 o 
  -3   4   8       72.39       88.44      2.53 o 
  -2   4   8        0.62        0.68      0.41 o 
  -1   4   8       22.38       20.98      1.11 o 
   0   4   8        0.87        0.43      0.46 o 
   1   4   8      106.01       89.41      1.99 o 
   2   4   8       10.01        8.89      0.51 o 
   3   4   8       31.66       33.41      0.89 o 
   4   4   8       11.11       21.51      1.54 o 
   5   4   8       55.74       51.16      1.40 o 
   6   4   8        2.36        3.12      0.44 o 
   7   4   8       20.24       20.65      1.26 o 
   8   4   8       41.58       43.23      1.99 o 
   9   4   8        6.31        6.39      0.96 o 
  -2   5   8       31.11       33.59      2.11 o 
  -1   5   8        6.63        8.48      0.83 o 
   0   5   8      335.73      348.27      6.66 o 
   1   5   8        8.19        7.73      0.64 o 
   2   5   8       23.42       20.34      1.25 o 
   3   5   8        7.47        8.90      0.55 o 
   4   5   8      116.01      111.07      2.58 o 
   5   5   8       76.67       77.23      3.58 o 
   6   5   8       62.54       66.64      1.85 o 
   7   5   8       10.40       11.68      1.00 o 
   8   5   8        8.22        8.27      1.04 o 
   9   5   8        0.38        0.53      0.65 o 
  -2   6   8        0.30        0.08      0.48 o 
  -1   6   8        0.00        0.11      0.49 o 
   0   6   8        2.20        1.74      0.61 o 
   1   6   8      103.13      100.95      3.12 o 
   2   6   8       32.50       32.99      1.05 o 
   3   6   8       45.77       47.44      1.60 o 
   4   6   8        5.92        5.43      1.00 o 
   5   6   8        0.32       -0.27      0.44 o 
   6   6   8       44.14       41.54      1.47 o 
   7   6   8        5.55        4.15      0.79 o 
   8   6   8        3.86        4.13      0.78 o 
  -1   7   8        9.96        9.80      1.01 o 
   0   7   8        0.43        0.41      0.54 o 
   1   7   8        8.86       10.28      1.67 o 
   2   7   8        8.35        7.72      0.54 o 
   3   7   8        1.65        2.55      0.57 o 
   4   7   8       27.12       30.31      1.53 o 
   5   7   8       13.53       14.35      1.71 o 
   6   7   8       91.45       94.67      5.82 o 
   7   7   8       53.48       59.64      2.72 o 
   8   7   8       15.84       14.75      1.16 o 
   1   8   8        7.43        8.18      1.54 o 
   2   8   8        0.21       -0.36      0.55 o 
   3   8   8      101.93      108.48      5.73 o 
   4   8   8       11.80       12.67      1.08 o 
   5   8   8        0.30        0.41      0.59 o 
   6   8   8       69.09       68.34      2.38 o 
   0  -6   9        6.88        8.13      1.11 o 
   1  -6   9        0.09       -0.39      0.48 o 
   2  -6   9       28.67       29.34      1.49 o 
   3  -6   9       20.43       17.23      1.16 o 
   4  -6   9        5.76        5.64      0.91 o 
   5  -6   9        5.02        5.99      0.76 o 
  -1  -5   9       26.74       25.35      1.74 o 
   0  -5   9        2.35        1.57      0.73 o 
   1  -5   9        8.60        9.61      0.63 o 
   2  -5   9        4.36        3.11      0.68 o 
   3  -5   9        4.40        5.46      1.37 o 
   4  -5   9        1.10        1.08      0.56 o 
   5  -5   9       29.93       29.94      1.37 o 
   6  -5   9        0.60        0.84      0.87 o 
  -2  -4   9       27.24       28.14      2.56 o 
  -1  -4   9       42.28       41.67      1.72 o 
   0  -4   9       48.32       44.09      1.72 o 
   1  -4   9       26.36       25.47      1.08 o 
   2  -4   9       24.82       25.36      1.12 o 
   3  -4   9        0.01        0.24      0.40 o 
   4  -4   9        1.29        1.90      0.56 o 
   5  -4   9       16.92       16.40      1.09 o 
   6  -4   9        2.69        3.20      0.48 o 
   7  -4   9        5.76        5.35      0.80 o 
  -2  -3   9        2.90        3.36      0.59 o 
  -1  -3   9        0.25        0.32      0.39 o 
   0  -3   9        0.41       -0.26      0.40 o 
   1  -3   9       21.27       20.45      1.03 o 
   2  -3   9       10.59       10.91      0.85 o 
   3  -3   9        8.16       10.17      0.87 o 
   4  -3   9       68.54       68.80      2.14 o 
   5  -3   9      104.62       97.49      4.92 o 
   6  -3   9        0.50        4.57      0.61 o 
   7  -3   9       11.15       12.35      1.44 o 
   8  -3   9       29.55       27.34      2.13 o 
  -3  -2   9        6.29        6.13      1.03 o 
  -2  -2   9       18.41       21.81      1.18 o 
  -1  -2   9       51.05       53.08      2.06 o 
   0  -2   9       85.58       73.02      2.36 o 
   1  -2   9       36.76       37.79      1.24 o 
   2  -2   9        1.69        1.65      0.36 o 
   3  -2   9        0.57        0.77      0.40 o 
   4  -2   9        5.12        6.22      0.96 o 
   5  -2   9       71.11       69.20      1.78 o 
   6  -2   9        0.03       -0.14      0.28 o 
   7  -2   9        0.14        0.51      0.51 o 
   8  -2   9       20.87       21.60      1.50 o 
  -3  -1   9        0.09        0.09      0.41 o 
  -2  -1   9        0.05       -0.08      0.32 o 
  -1  -1   9        5.72        7.13      0.76 o 
   0  -1   9        6.45        5.80      0.67 o 
   1  -1   9        0.33        0.26      0.48 o 
   2  -1   9       24.97       25.47      0.88 o 
   3  -1   9        3.15        1.99      0.38 o 
   4  -1   9        4.51        4.90      0.63 o 
   5  -1   9       51.14       53.30      1.50 o 
   6  -1   9       21.34       24.14      1.25 o 
   7  -1   9       25.51       25.75      1.30 o 
   8  -1   9        3.69        3.93      0.82 o 
  -3   0   9        0.15        0.42      0.41 o 
  -2   0   9       30.26       31.59      1.36 o 
  -1   0   9       40.79       38.16      1.50 o 
   0   0   9        7.69        8.76      1.20 o 
   1   0   9        2.46        1.83      0.43 o 
   2   0   9        1.79        2.06      0.34 o 
   3   0   9       10.06       11.85      0.64 o 
   4   0   9        1.94        2.70      0.55 o 
   5   0   9        0.34        0.17      0.29 o 
   7   0   9        0.03        0.55      0.49 o 
   8   0   9       17.82       17.38      1.33 o 
   9   0   9       11.14       10.34      1.16 o 
  -3   1   9        0.04        0.13      0.41 o 
  -2   1   9        0.41        0.45      0.40 o 
  -1   1   9       37.42       37.05      1.88 o 
   0   1   9       25.83       24.44      2.29 o 
   1   1   9       47.34       50.12      1.39 o 
   2   1   9       37.23       39.87      0.95 o 
   3   1   9        2.08        1.90      0.39 o 
   4   1   9       37.56       34.22      1.62 o 
   5   1   9        0.99        0.35      0.35 o 
   6   1   9       40.14       39.11      1.21 o 
   7   1   9        9.58        7.45      0.80 o 
   8   1   9        5.27        5.15      0.87 o 
   9   1   9        0.01       -0.41      0.50 o 
  -3   2   9        3.58        6.25      1.23 o 
  -2   2   9        5.56        5.92      1.17 o 
  -1   2   9       57.55       62.89      2.01 o 
   0   2   9        3.62        4.35      0.66 o 
   1   2   9        0.07        0.43      0.32 o 
   2   2   9       45.38       44.70      1.30 o 
   3   2   9       10.01       13.38      0.67 o 
   4   2   9       24.00       29.82      1.32 o 
   5   2   9        2.84        3.51      0.62 o 
   6   2   9        1.11        0.14      0.34 o 
   7   2   9        0.07        0.11      0.21 o 
   8   2   9       33.01       30.12      1.70 o 
   9   2   9        0.04       -0.08      0.48 o 
  -2   3   9        2.92        2.67      1.33 o 
  -1   3   9        2.04        2.64      0.59 o 
   0   3   9        0.04        0.18      0.43 o 
   1   3   9       25.35       28.93      1.33 o 
   2   3   9        1.13        1.21      0.52 o 
   3   3   9        0.00        2.55      0.42 o 
   4   3   9       25.34       26.00      1.42 o 
   5   3   9        9.93        8.82      1.42 o 
   6   3   9        7.00        7.36      0.65 o 
   7   3   9       38.49       39.02      1.12 o 
   8   3   9        1.98        0.74      1.00 o 
   9   3   9        2.99        2.64      0.79 o 
  -2   4   9        0.52        0.68      0.51 o 
  -1   4   9        1.75        1.92      0.58 o 
   0   4   9       13.41       17.21      1.11 o 
   1   4   9      132.13      123.09      3.08 o 
   2   4   9       79.95       76.23      2.23 o 
   3   4   9       10.46       11.77      0.72 o 
   4   4   9        1.46        1.48      0.52 o 
   5   4   9       18.79       16.70      1.16 o 
   6   4   9        7.36        8.15      0.73 o 
   7   4   9       24.54       26.53      1.23 o 
   8   4   9        2.15        1.81      1.60 o 
   9   4   9        6.39        3.48      0.87 o 
  -1   5   9        2.43        2.59      0.60 o 
   0   5   9        3.13        2.40      0.67 o 
   1   5   9        0.54        0.90      0.69 o 
   2   5   9        0.42       -0.10      0.24 o 
   3   5   9       19.69       20.82      1.54 o 
   4   5   9       16.17       14.48      1.46 o 
   5   5   9        1.09        1.56      0.62 o 
   6   5   9       10.99       11.32      1.02 o 
   7   5   9      129.16      142.62      4.61 o 
   8   5   9        0.68        1.62      0.97 o 
   0   6   9        8.83       10.82      1.07 o 
   1   6   9       44.51       43.16      1.79 o 
   2   6   9       14.85       14.14      0.85 o 
   3   6   9        6.94       10.17      0.92 o 
   4   6   9       16.54       18.14      1.19 o 
   5   6   9        0.02        0.35      0.40 o 
   6   6   9       24.87       27.11      1.49 o 
   7   6   9       25.89       29.59      3.25 o 
   8   6   9        0.12       -0.10      0.81 o 
   1   7   9        4.44        3.68      0.76 o 
   2   7   9        7.01        6.81      1.02 o 
   3   7   9       16.25       14.17      1.04 o 
   4   7   9       37.88       39.48      1.95 o 
   5   7   9        0.86        0.05      0.43 o 
   6   7   9       27.70       27.15      1.38 o 
   7   7   9       53.41       52.46      3.37 o 
   3   8   9        0.22        0.13      0.53 o 
   4   8   9        4.70        4.36      0.79 o 
   1  -5  10        2.53        2.37      1.22 o 
   2  -5  10        0.13        0.55      0.57 o 
   3  -5  10       17.43       15.15      1.70 o 
   4  -5  10        3.11        2.56      0.67 o 
   5  -5  10       10.97       10.05      0.98 o 
   0  -4  10        0.70        0.91      0.52 o 
   1  -4  10        8.01        9.09      1.09 o 
   2  -4  10        2.58        2.60      0.66 o 
   3  -4  10        1.11        2.22      0.63 o 
   4  -4  10       18.24       18.05      1.21 o 
   5  -4  10        2.06        1.68      0.57 o 
   6  -4  10        0.11        0.07      0.43 o 
  -1  -3  10       27.89       27.99      1.44 o 
   0  -3  10        0.39        0.24      0.40 o 
   1  -3  10       12.54       11.84      0.78 o 
   2  -3  10       21.81       23.50      1.14 o 
   3  -3  10        1.54        0.69      0.78 o 
   4  -3  10       32.24       34.00      2.27 o 
   5  -3  10        3.21        2.62      0.87 o 
   6  -3  10        3.94        5.01      0.73 o 
   7  -3  10        2.41        5.32      1.65 o 
  -1  -2  10        7.86        7.47      0.85 o 
   0  -2  10        1.16        1.02      0.51 o 
   1  -2  10        0.26        0.47      0.35 o 
   2  -2  10        4.86        3.85      0.47 o 
   3  -2  10        0.07       -0.05      0.40 o 
   4  -2  10       18.26       20.37      1.16 o 
   5  -2  10       35.37       29.53      1.67 o 
   6  -2  10        1.43        0.57      1.06 o 
   7  -2  10        6.20        6.23      1.16 o 
  -1  -1  10       39.47       46.87      1.79 o 
   0  -1  10        0.04        0.27      0.43 o 
   1  -1  10        1.69        1.80      0.54 o 
   2  -1  10       78.24       71.75      1.56 o 
   3  -1  10        5.39        5.97      0.64 o 
   4  -1  10        7.05       10.05      1.11 o 
   5  -1  10       48.51       38.03      1.73 o 
   6  -1  10        0.16        0.10      0.47 o 
   7  -1  10        0.01        0.10      0.62 o 
   8  -1  10        4.52        4.35      0.87 o 
  -1   0  10        6.70        6.43      1.10 o 
   0   0  10       77.79       75.99      9.04 o 
   1   0  10        0.00       -0.30      0.39 o 
   2   0  10       36.24       28.79      0.81 o 
   3   0  10        0.14       -0.26      0.37 o 
   4   0  10       37.94       37.57      1.54 o 
   5   0  10       89.86       83.09      2.70 o 
   6   0  10       40.85       34.76      1.59 o 
   7   0  10        4.89        4.92      0.55 o 
   8   0  10       16.63       16.38      3.84 o 
  -1   1  10       90.47       91.59      2.95 o 
   0   1  10       36.49       37.27      1.58 o 
   1   1  10      147.32      143.00      3.48 o 
   2   1  10       46.33       42.14      1.09 o 
   3   1  10        0.30        0.46      0.31 o 
   4   1  10        0.38       -0.56      0.91 o 
   5   1  10       78.45       67.79      2.41 o 
   6   1  10        5.55        4.82      1.24 o 
   7   1  10        0.51        1.20      0.67 o 
   8   1  10        0.00        0.82      0.57 o 
  -1   2  10        0.81        2.29      0.74 o 
   0   2  10       24.67       27.05      1.36 o 
   1   2  10       18.97       18.32      1.10 o 
   2   2  10       29.65       26.35      1.21 o 
   3   2  10       19.05       20.68      0.76 o 
   4   2  10       32.89       31.73      1.59 o 
   5   2  10       14.93       11.10      1.42 o 
   6   2  10        2.77        1.26      1.12 o 
   7   2  10        5.06        5.78      0.67 o 
   8   2  10       17.40       16.94      1.20 o 
  -1   3  10       25.41       29.38      1.45 o 
   0   3  10       57.96       55.55      2.09 o 
   1   3  10       98.48       98.93      2.79 o 
   2   3  10       14.80       12.27      0.96 o 
   3   3  10        0.08       -0.20      0.44 o 
   4   3  10        1.17        1.20      0.61 o 
   5   3  10        4.00        3.53      0.71 o 
   6   3  10        1.73        1.69      0.55 o 
   7   3  10        0.42        0.00      0.95 o 
   8   3  10        4.01        2.98      0.98 o 
   0   4  10        6.59        5.09      0.77 o 
   1   4  10       37.48       42.20      1.81 o 
   2   4  10        2.33        2.48      0.50 o 
   3   4  10       13.50       15.14      1.06 o 
   4   4  10        4.47        5.95      0.71 o 
   5   4  10        2.59        2.68      0.83 o 
   6   4  10       63.53       67.98      5.32 o 
   7   4  10        9.09       10.57      1.65 o 
   8   4  10       11.09       11.36      1.48 o 
   1   5  10       14.02       13.44      1.12 o 
   2   5  10        8.55        7.58      1.54 o 
   3   5  10       20.42       20.70      1.95 o 
   4   5  10       16.71       20.71      1.33 o 
   5   5  10        0.02       -0.40      0.39 o 
   6   5  10       18.59       19.76      1.31 o 
   7   5  10        3.93        4.77      0.76 o 
   2   6  10       21.11       25.50      1.28 o 
   3   6  10        0.73        0.47      0.50 o 
   4   6  10       13.56       13.59      2.48 o 
   5   6  10        0.00        0.19      0.52 o 
   6   6  10        9.67        8.65      1.12 o 
   1  -3  11        0.59        0.88      0.94 o 
   2  -3  11       25.42       23.10      1.68 o 
   3  -3  11        8.81       10.25      1.00 o 
   4  -3  11       11.83       14.83      1.14 o 
   5  -3  11        5.88        5.71      0.82 o 
   1  -2  11        1.84        1.70      0.50 o 
   2  -2  11        0.01       -0.43      0.45 o 
   3  -2  11        0.48        0.53      0.48 o 
   4  -2  11        3.49        5.18      0.81 o 
   5  -2  11       41.80       45.74      2.66 o 
   6  -2  11       27.41       24.81      2.48 o 
   0  -1  11        2.15        1.51      0.56 o 
   1  -1  11        0.00        0.97      0.49 o 
   2  -1  11       10.43        8.97      0.75 o 
   3  -1  11        5.17        4.77      0.74 o 
   4  -1  11        4.61        5.79      1.17 o 
   5  -1  11        0.03        0.72      0.83 o 
   6  -1  11      100.45       95.30      4.55 o 
   7  -1  11        0.93       -0.19      1.24 o 
   0   0  11       36.89       38.96      1.70 o 
   1   0  11       13.61       13.83      1.08 o 
   2   0  11        6.26        7.86      0.68 o 
   3   0  11       12.89       14.18      0.99 o 
   4   0  11        1.68        1.63      0.57 o 
   5   0  11        7.81        8.48      1.00 o 
   6   0  11        6.19        7.21      0.93 o 
   7   0  11        0.24        0.67      0.45 o 
   0   1  11       46.90       48.41      1.99 o 
   1   1  11        0.02       -0.14      0.40 o 
   2   1  11        3.23        4.43      1.31 o 
   3   1  11       19.56       19.84      0.87 o 
   4   1  11        1.74        3.70      0.79 o 
   5   1  11        0.50       -0.10      0.54 o 
   6   1  11       20.73       19.86      1.71 o 
   7   1  11       12.19       13.55      1.06 o 
   1   2  11       18.37       20.71      1.65 o 
   2   2  11       18.41       21.02      1.21 o 
   3   2  11        0.96        1.52      0.49 o 
   4   2  11        0.54        0.31      0.95 o 
   5   2  11       20.92       22.36      1.44 o 
   6   2  11        7.23        7.83      0.95 o 
   7   2  11        3.51        4.16      1.12 o 
   1   3  11        9.15       10.10      0.99 o 
   2   3  11       84.22       91.21      2.73 o 
   3   3  11       14.57       12.85      2.07 o 
   4   3  11        2.70        2.64      0.80 o 
   5   3  11        5.82        4.51      0.81 o 
   6   3  11       26.26       30.55      2.72 o 
   7   3  11        1.94        2.32      0.65 o 
   2   4  11       21.26       21.88      1.13 o 
   3   4  11        2.35        3.19      1.06 o 
   4   4  11       18.28       20.72      1.33 o 
   5   4  11       32.24       34.62      1.82 o 
   6   4  11       13.68       12.55      1.11 o 
   3   5  11        0.00       -0.59      0.59 o 
   4   5  11        0.99        0.07      0.57 o 
   5   5  11        1.84        1.46      0.58 o 
   4   1  12        0.21        0.53      0.71 o 
                                                 
